# Supplementary material for: Toxicity of Three Optical Brighteners: Potential Pharmacological Targets and Effects on Caenorhabditis elegans
Source: Toxics. 2024 Jan 9;12(1):51. doi: 10.3390/toxics12010051 (PMC10818959; doi:10.3390/toxics12010051)
Supplement: Supplementary file 1 [file toxics-12-00051-s001.zip › Table S1.xlsx]

## Sheet: Hoja1
		Table S1. Human proteins contained in PharmTargetDB with the 25 best "score" scores for DAST, FB-71 and FB-28
	DAST					FB-28					FB-71
	PDB ID	Target Name	z`score	Average (kcal/mol)		PDB ID	Target Name	z`score	Average (kcal/mol)		PDB ID	Target Name	z`score	Average (kcal/mol)
	1NO6	Tyrosine-protein phosphatase non-receptor type 1	2.06762	-9.8		1ROS	Macrophage metalloelastase	1.88338	-11.1		1PL1	Serum albumin	2.17659	-14.4
	1NMZ	Thymidylate kinase	1.44778	-9		1ICT	Transthyretin	2.02115	-10.3		1JQE	Tyrosine-protein phosphatase non-receptor type 1	2.13455	-13.5
	1Z83	Adenylate kinase isoenzyme 1	1.92841	-8.9		1PJ2	NAD-dependent malic enzyme, mitochondrial	1.70544	-9.8		1H9U	Thyroid hormone receptor beta	1.64723	-13.3
	1NUE	Nucleoside diphosphate kinase B	1.95724	-8.8		1GSN	Glutathione reductase, mitochondrial	1.93147	-9.6		1PQ2	Dihydrofolate reductase	1.44884	-12.9
	1HY7	Stromelysin-1	2.63154	-8.4		1AYP	Phospholipase A2, membrane associated	2.51267	-9.5		1L8J	Peroxisome proliferator-activated receptor gamma	1.75168	-12.4
	1YMI	NONE	1.60055	-8.4		1LQF	Tyrosine-protein phosphatase non-receptor type 1	1.56762	-9.4		3CDA	Transthyretin	1.49091	-12.2
	1CM8	Mitogen-activated protein kinase 12	2.1063	-8.3		1BA8	Prothrombin	2.06511	-9.3		1Q6P	Bile acid receptor	1.62876	-11.9
	1HS6	Leukotriene A-4 hydrolase	1.27399	-8.2		1Q6T	Tyrosine-protein phosphatase non-receptor type 1	2.45092	-9.1		2P4I	Tyrosine-protein phosphatase non-receptor type 1	1.69168	-11.7
	1O4P	Proto-oncogene tyrosine-protein kinase Src	2.39188	-8.1		1E7F	Serum albumin	2.42665	-9.1		11GS	Proto-oncogene tyrosine-protein kinase Src	1.3913	-11.7
	1YV5	Farnesyl pyrophosphate synthetase	1.19004	-8		13GS	Glutathione S-transferase P	1.81916	-9.1		1PQ6	Tyrosine-protein phosphatase non-receptor type 1	1.76689	-11.5
	2FS8	Tryptase beta-2	2.42715	-7.6		1YC3	Heat shock protein HSP 90-alpha	1.64146	-8.9		1IT6	Transthyretin	1.70632	-11.5
	1O4R	Proto-oncogene tyrosine-protein kinase Src	2.85121	-7.4		2I4Z	Peroxisome proliferator-activated receptor gamma	1.89109	-8.7		3GZ9	Neutrophil gelatinase-associated lipocalin	1.68472	-11.4
	1DB4	Phospholipase A2, membrane associated	2.18616	-7.4		1YDT	cAMP-dependent protein kinase catalytic subunit alpha	1.70608	-8.3		1Q4L	Tyrosine-protein phosphatase non-receptor type 1	1.46872	-11.1
	1CIZ	Stromelysin-1	1.45767	-7.1		1DVY	Transthyretin	2.02674	-8.2		2I4Z	Peroxisome proliferator-activated receptor gamma	6.34681	-11
	1IPB	Eukaryotic translation initiation factor 4E	1.18466	-7.1		2I4P	Peroxisome proliferator-activated receptor gamma	1.95925	-8.2		1ITU	Transthyretin	1.56582	-11
	1GRA	NONE	2.20129	-7		1KAK	Tyrosine-protein phosphatase non-receptor type 1	2.11957	-7.8		1R5H	NAD-dependent malic enzyme, mitochondrial	1.41847	-10.9
	1YQ7	Farnesyl pyrophosphate synthetase	1.48067	-6.8		1GRA	NONE	1.90643	-7.8		2PGT	Flavin reductase	2.00625	-10.7
	1PH0	Tyrosine-protein phosphatase non-receptor type 1	1.45055	-6.7		1DB4	Phospholipase A2, membrane associated	2.06766	-7.7		1FBY	Peroxisome proliferator-activated receptor gamma	1.73133	-10.7
	1KAV	Tyrosine-protein phosphatase non-receptor type 1	1.88701	-6.4		1Q6J	Tyrosine-protein phosphatase non-receptor type 1	1.56641	-7.7		1EXA	Stromelysin-1	1.43755	-10.7
	1HY3	Estrogen sulfotransferase	1.3853	-6.4		2CNE	Tyrosine-protein phosphatase non-receptor type 1	2.22584	-7.6		1KT8	Glycogen phosphorylase, liver form	1.85239	-10.3
	1UNQ	RAC-alpha serine/threonine-protein kinase	1.4883	-6.2		1PIC	Phosphatidylinositol 3-kinase regulatory subunit alpha	1.87052	-7.5		1KAV	Beta-secretase 1	1.53456	-10.1
	1JOC	Early endosome antigen 1	1.84938	-6.1		1PXH	Tyrosine-protein phosphatase non-receptor type 1	1.82284	-7.5		3CBS	Glutaryl-CoA dehydrogenase, mitochondrial	1.73893	-10
	1H52	Angiogenin	1.81182	-6.1		1DB5	Phospholipase A2, membrane associated	1.57804	-7.5		1O4A	Phosphatidylinositol 3-kinase regulatory subunit alpha	1.44227	-9.9
	1MC5	Alcohol dehydrogenase class-3	1.57272	-5.7		1X0N	Growth factor receptor-bound protein 2	2.71371	-7.3		1CBS	Phospholipase A2, membrane associated	2.60147	-9
	1O4A	Proto-oncogene tyrosine-protein kinase Src	1.47716	-5.7		1H9O	Phosphatidylinositol 3-kinase regulatory subunit alpha	2.0433	-7.3		1FE3	Peroxisome proliferator-activated receptor gamma	1.70427	-8.8
