# Supplementary material for: Toxicity of Three Optical Brighteners: Potential Pharmacological Targets and Effects on Caenorhabditis elegans
Source: Toxics. 2024 Jan 9;12(1):51. doi: 10.3390/toxics12010051 (PMC10818959; doi:10.3390/toxics12010051)
Supplement: Supplementary file 1 [file toxics-12-00051-s001.zip › Table S2.xlsx]

## Sheet: Appendix B
Table S2. Proteins taken from the Environmental and Computational Chemistry Group (ECCG) database
	DAST							FB-71						FB-28
	ID PDB	R1	R2	R3	Average (kcal/mol)			ID PDB	R1	R2	R3	Average (kcal/mol)		ID PDB	R1	R2	R3	Average (kcal/mol)
	3JXU	-11.2	-11.2	-11.2	-11.2			3LKJ	-15.5	-15.6	-14.7	-15.2667		3LKJ	-13.2	-13.3	-13.3	-13.2667
	1P8D	-10.5	-10.3	-10.2	-10.3333			1NSI	-14.9	-14	-14.7	-14.5333		2VQQ	-12.2	-12.8	-12.8	-12.6
	4MJH	-10.3	-10.3	-10.2	-10.2667			1F9Q	-14.5	-14.6	-14.4	-14.5		3O96	-11.4	-12.2	-12.2	-11.9333
	3LKJ	-10.1	-10.4	-10.2	-10.2333			2OC2	-14.6	-14.2	-14.4	-14.4		1LYW	-12	-11.8	-11.8	-11.8667
	4EY7	-10.2	-10.4	-10	-10.2			2VQQ	-14.2	-14.6	-14.3	-14.3667		1O8A	-11.3	-12.1	-12.1	-11.8333
	1S3X	-9.9	-10.3	-10.3	-10.1667			1O8A	-14.4	-14.3	-14.3	-14.3333		3EAH	-11.6	-11.8	-11.8	-11.7333
	4XRY	-10.3	-10.1	-10.1	-10.1667			3E7G	-13.6	-14.7	-14.2	-14.1667		3CO6	-11.2	-11.9	-11.9	-11.6667
	4EY6	-9.8	-10.4	-10.2	-10.1333			5GPG	-13.9	-14.1	-14	-14		4QTD	-11.4	-11.8	-11.8	-11.6667
	2XSI	-10	-10.1	-10.1	-10.0667			1LYW	-14	-14	-13.9	-13.9667		4D75	-11.6	-11.6	-11.6	-11.6
	1RY8	-10	-9.9	-10	-9.96667			3CO6	-14	-13.9	-13.5	-13.8		1NSI	-12.1	-11.3	-11.3	-11.5667
	4IDT	-10	-9.9	-10	-9.96667			3LN1	-13.1	-14.1	-14	-13.7333		1Z57	-11.6	-11.4	-11.4	-11.4667
	4NRE	-10	-9.8	-9.7	-9.83333			3UA1	-13.9	-13.9	-13.4	-13.7333		3UA1	-11.4	-11.4	-11.4	-11.4
	3MDY	-9.9	-9.5	-9.9	-9.76667			3O96	-13.1	-14.2	-13.9	-13.7333		4EY7	-10.8	-11.7	-11.7	-11.4
	3EAH	-9.8	-9.7	-9.7	-9.73333			2PVR	-13.7	-13.8	-13.6	-13.7		5KDI	-10.9	-11.6	-11.6	-11.3667
	5E6H	-9.5	-9.5	-10.2	-9.73333			3PAG	-13.7	-13.7	-13.6	-13.6667		4D6Z	-11.7	-11.1	-11.1	-11.3
	4R0A	-10	-9.5	-9.6	-9.7			4QBZ	-13.4	-14.2	-13.4	-13.6667		4IDT	-11.1	-11.4	-11.4	-11.3
	1NSI	-9.1	-9.8	-10.2	-9.7			3W3J	-14.4	-12	-14.3	-13.5667		3HOK	-11.2	-11.3	-11.3	-11.2667
	1UHL	-9.7	-9.7	-9.7	-9.7			3QX3	-13.7	-13.4	-13.5	-13.5333		3NXQ	-11.1	-11.2	-11.2	-11.1667
	2PQ5	-9.6	-9.7	-9.8	-9.7			4IDT	-13.8	-13.2	-13.5	-13.5		2OC2	-11.3	-11	-11	-11.1
	3O3U	-9.3	-9.3	-10.4	-9.66667			4C8B	-13.2	-13.6	-13.6	-13.4667		4XII	-10.9	-11.2	-11.2	-11.1
	3UA1	-9.7	-9.6	-9.7	-9.66667			4FM9	-13.8	-13.5	-13.1	-13.4667		2D0T	-11.2	-11	-11	-11.0667
	1P0I	-9.5	-9.7	-9.6	-9.6			4TUH	-13.5	-13.4	-13.5	-13.4667		4FYR	-11	-11.1	-11.1	-11.0667
	2C66	-9.9	-9.3	-9.5	-9.56667			3EAH	-13.5	-13.4	-13.4	-13.4333		4R6A	-11.1	-11	-11	-11.0333
	3O96	-9.6	-9.5	-9.6	-9.56667			4D6Z	-13.4	-13.6	-13.2	-13.4		3W3J	-11.7	-10.7	-10.7	-11.0333
	4W9P	-9.6	-9.5	-9.6	-9.56667			3LDQ	-12.7	-13.7	-13.3	-13.2333		4JNK	-10.7	-11.2	-11.2	-11.0333
	3LN1	-9.5	-9.5	-9.7	-9.56667			4DYM	-13.5	-13.2	-13	-13.2333		4DYM	-11	-11	-11	-11
	4R6A	-9.3	-9.4	-9.8	-9.5			4QTD	-13.4	-13.2	-13.1	-13.2333		5GPG	-11	-11	-11	-11
	1EXT	-9.5	-9.5	-9.5	-9.5			5KDI	-13	-13.4	-13.2	-13.2		1DHT	-11.1	-10.9	-10.9	-10.9667
	1UY6	-9.5	-9.5	-9.5	-9.5			3KVW	-12.8	-13.3	-13.3	-13.1333		3PAG	-11.1	-10.9	-10.9	-10.9667
	1Z6T	-9.5	-9.5	-9.5	-9.5			3B3I	-13.1	-13.2	-13	-13.1		5ORL	-11.2	-10.8	-10.8	-10.9333
	4B0O	-9.5	-9.5	-9.5	-9.5			4DRJ	-13.1	-13.1	-13.1	-13.1		4QBZ	-10.4	-11.1	-11.1	-10.8667
	4FM9	-9.5	-9.6	-9.4	-9.5			2CKE	-13.3	-12.9	-13	-13.0667		5IXS	-11	-10.8	-10.8	-10.8667
	1UYD	-9.5	-9.5	-9.4	-9.46667			3NXQ	-13.1	-13.1	-13	-13.0667		4J52	-10.7	-10.9	-10.9	-10.8333
	2HI4	-9.5	-9.3	-9.6	-9.46667			3W3K	-12.6	-13.3	-13.3	-13.0667		2XSI	-10.6	-10.9	-10.9	-10.8
	2Q8E	-9.3	-9.4	-9.7	-9.46667			1TQN	-12.7	-13.3	-13.1	-13.0333		3V6R	-10.6	-10.9	-10.9	-10.8
	4EY4	-9.5	-9.5	-9.4	-9.46667			4J52	-12.9	-13.1	-13.1	-13.0333		4C8B	-11.2	-10.6	-10.6	-10.8
	4QBZ	-9.3	-9.8	-9.3	-9.46667			4JNK	-12.9	-13.1	-13.1	-13.0333		2P33	-10.5	-10.9	-10.9	-10.7667
	4R08	-9	-9.7	-9.7	-9.46667			1RY8	-13.1	-12.9	-13	-13		4TPK	-10.9	-10.7	-10.7	-10.7667
	5KOH	-9.4	-9.4	-9.5	-9.43333			4D75	-12.8	-13.1	-13.1	-13		5K5E	-10.5	-10.9	-10.9	-10.7667
	4BDS	-9.4	-9.5	-9.4	-9.43333			2BEL	-12.7	-13.1	-13.1	-12.9667		4JPS	-10.6	-10.8	-10.8	-10.7333
	1QQG	-9.5	-9.4	-9.3	-9.4			2H94	-12.9	-13	-12.9	-12.9333		2X70	-10.5	-10.8	-10.8	-10.7
	2P4E	-9.6	-9.4	-9.2	-9.4			5IXS	-12.7	-13.1	-13	-12.9333		3KVW	-10.9	-10.6	-10.6	-10.7
	2XU7	-9.4	-9.4	-9.4	-9.4			2WFX	-12.5	-13.1	-13.1	-12.9		1RY8	-10.4	-10.8	-10.8	-10.6667
	3CO6	-9.4	-9.4	-9.4	-9.4			3OQ5	-12.9	-12.9	-12.9	-12.9		2X18	-10.3	-10.8	-10.8	-10.6333
	3W3L	-9.4	-9.4	-9.4	-9.4			3PUF	-12.8	-13.1	-12.8	-12.9		3OCB	-10.7	-10.6	-10.6	-10.6333
	5AWD	-9.5	-9.4	-9.3	-9.4			4JPS	-12.9	-13	-12.8	-12.9		3OW4	-10.5	-10.7	-10.7	-10.6333
	1TQN	-9.3	-9.4	-9.4	-9.36667			4L02	-12.1	-13.3	-13.3	-12.9		4DRJ	-10.5	-10.7	-10.7	-10.6333
	3L54	-9	-9.6	-9.5	-9.36667			2X70	-12.7	-13.1	-12.8	-12.8667		2P4E	-12	-9.9	-9.9	-10.6
	3QAK	-9.3	-9.4	-9.4	-9.36667			3OS3	-13.2	-12.7	-12.7	-12.8667		3OFS	-10.4	-10.7	-10.7	-10.6
	3W3J	-9.5	-9.1	-9.5	-9.36667			3OCB	-12.9	-12.8	-12.8	-12.8333		1PQ6	-10.1	-10.8	-10.8	-10.5667
	4D75	-9.4	-9.4	-9.3	-9.36667			3OFS	-12.9	-12.8	-12.8	-12.8333		5KOH	-10.3	-10.7	-10.7	-10.5667
	3GCW	-9.5	-9.4	-9.2	-9.36667			3LV3	-12.8	-12.8	-12.8	-12.8		1HFQ	-10.6	-10.5	-10.5	-10.5333
	3NMQ	-9.2	-9.7	-9.2	-9.36667			2P33	-13.2	-12.6	-12.6	-12.8		4OYA	-10.4	-10.6	-10.6	-10.5333
	1TNF	-9.3	-9.4	-9.3	-9.33333			3OJ3	-12.5	-13	-12.9	-12.8		1G1U	-10.5	-10.5	-10.5	-10.5
	1UYM	-9.3	-9.3	-9.4	-9.33333			4K9W	-13.1	-12.6	-12.7	-12.8		3LDQ	-10.5	-10.5	-10.5	-10.5
	2PRG	-9.2	-9.4	-9.4	-9.33333			1G1U	-12.9	-12.7	-12.7	-12.7667		4BDS	-10.5	-10.5	-10.5	-10.5
	3QM4	-9.1	-9.5	-9.4	-9.33333			2V8Q	-12.5	-12.9	-12.9	-12.7667		1H9U	-10.6	-10.4	-10.4	-10.4667
	3UA5	-9.3	-9.4	-9.3	-9.33333			1ZGY	-12.6	-12.8	-12.8	-12.7333		2VRM	-10.2	-10.6	-10.6	-10.4667
	3ZNS	-9.3	-9.4	-9.3	-9.33333			1DHT	-13	-12.5	-12.5	-12.6667		4EY6	-10.2	-10.6	-10.6	-10.4667
	4QC0	-9.4	-9.2	-9.4	-9.33333			1G5Y	-12.6	-12.7	-12.7	-12.6667		2WFX	-8.9	-11.2	-11.2	-10.4333
	1O8A	-9.3	-9.3	-9.3	-9.3			4R6A	-12.9	-12.6	-12.5	-12.6667		2QG0	-10.5	-10.4	-10.4	-10.4333
	4R07	-9.2	-9.5	-9.2	-9.3			3W3N	-12.3	-12.8	-12.8	-12.6333		1ZXM	-10.2	-10.5	-10.5	-10.4
	2BEL	-9.2	-9.3	-9.3	-9.26667			1KWK	-12.5	-12.7	-12.7	-12.6333		3B3I	-10.8	-10.2	-10.2	-10.4
	2XYW	-9.3	-9.2	-9.3	-9.26667			2X18	-12.4	-13.1	-12.4	-12.6333		4GU0	-10.4	-10.4	-10.4	-10.4
	3JUI	-8.3	-11.2	-8.3	-9.26667			3O3U	-12.5	-12.7	-12.7	-12.6333		4TUH	-10.4	-10.4	-10.4	-10.4
	3KVW	-9.4	-9.1	-9.3	-9.26667			3ZEP	-12.6	-12.7	-12.6	-12.6333		2XP2	-10.5	-10.3	-10.3	-10.3667
	4FYR	-9.3	-9.2	-9.3	-9.26667			4GU0	-12.6	-12.7	-12.6	-12.6333		3L54	-10.3	-10.4	-10.4	-10.3667
	4QTD	-9.4	-9.1	-9.3	-9.26667			5ORL	-12.6	-12.7	-12.6	-12.6333		3UOK	-10.9	-10.1	-10.1	-10.3667
	4XII	-9.3	-9.3	-9.2	-9.26667			1Z57	-13	-12.4	-12.4	-12.6		3W3K	-10.3	-10.4	-10.4	-10.3667
	2JJK	-8.9	-9.4	-9.4	-9.23333			2D0T	-13	-12.4	-12.4	-12.6		4FM9	-10.5	-10.3	-10.3	-10.3667
	2VQQ	-9.3	-8.9	-9.5	-9.23333			4FYR	-13	-12.4	-12.4	-12.6		1OJC	-10.2	-10.4	-10.4	-10.3333
	3PL6	-9.7	-8.8	-9.2	-9.23333			5HDH	-12.2	-12.8	-12.8	-12.6		2BT0	-10	-10.5	-10.5	-10.3333
	3WN4	-9.2	-9.3	-9.2	-9.23333			1H9U	-12.7	-12.5	-12.5	-12.5667		3E7G	-10	-10.5	-10.5	-10.3333
	4FVT	-9.3	-9.2	-9.2	-9.23333			4W9P	-12.6	-12.6	-12.5	-12.5667		3NMM	-10.2	-10.4	-10.4	-10.3333
	4J52	-8.8	-9.4	-9.4	-9.2			1W22	-12.4	-12.6	-12.6	-12.5333		4D89	-10.2	-10.4	-10.4	-10.3333
	3W3K	-9.2	-9.1	-9.3	-9.2			2V0M	-12.6	-12.5	-12.5	-12.5333		2XRU	-10.3	-10.3	-10.3	-10.3
	4D6Z	-9.2	-9.2	-9.2	-9.2			2W5B	-12.4	-12.6	-12.6	-12.5333		1F9Q	-10.2	-10.3	-10.3	-10.2667
	4DYM	-9.2	-9.2	-9.2	-9.2			4OM7	-12.3	-12.7	-12.6	-12.5333		1U4D	-10.2	-10.3	-10.3	-10.2667
	3WQH	-9.4	-9.3	-8.8	-9.16667			2XSI	-12.3	-12.6	-12.6	-12.5		3LZB	-10.4	-10.2	-10.2	-10.2667
	1I5R	-9.2	-9.1	-9.2	-9.16667			3QBJ	-12.5	-12.5	-12.5	-12.5		4WUA	-10.2	-10.3	-10.3	-10.2667
	1J8F	-9.2	-9.2	-9.1	-9.16667			4U7T	-12.6	-12.5	-12.4	-12.5		17GS	-9.9	-10.4	-10.4	-10.2333
	1UYE	-9.1	-9.2	-9.2	-9.16667			3UT3	-12.4	-12.5	-12.5	-12.4667		1UHL	-9.9	-10.4	-10.4	-10.2333
	1YTV	-9.2	-9.1	-9.2	-9.16667			4BDS	-12.1	-12.7	-12.6	-12.4667		2XA0	-10.1	-10.3	-10.3	-10.2333
	2DUX	-9.1	-9.2	-9.2	-9.16667			2Q8E	-12.4	-12.4	-12.4	-12.4		4ASX	-10.1	-10.3	-10.3	-10.2333
	3W3G	-9.4	-8.9	-9.2	-9.16667			3MBL	-12.2	-12.5	-12.5	-12.4		2BEL	-10	-10.3	-10.3	-10.2
	4AOJ	-9.5	-8.9	-9.1	-9.16667			4XII	-12.4	-12.5	-12.3	-12.4		3LN1	-9.8	-10.4	-10.4	-10.2
	4TPK	-9.2	-9.2	-9.1	-9.16667			1EXT	-11.9	-12.6	-12.6	-12.3667		3MAP	-10	-10.3	-10.3	-10.2
	17GS	-8.8	-9.3	-9.3	-9.13333			2JJK	-12.5	-12.3	-12.3	-12.3667		1I5R	-10.2	-10.2	-10.2	-10.2
	1OVL	-9	-9	-9.4	-9.13333			2XYJ	-12.6	-11.9	-12.6	-12.3667		1P0I	-10.3	-10.1	-10.1	-10.1667
	4JNK	-9.2	-9.1	-9.1	-9.13333			3IAI	-12.3	-12.4	-12.4	-12.3667		1P8D	-10.3	-10.1	-10.1	-10.1667
	5K5E	-9.1	-9.3	-9	-9.13333			3MAP	-12.1	-12.5	-12.5	-12.3667		2V8Q	-9.7	-10.4	-10.4	-10.1667
	4OYA	-8.8	-9.9	-8.6	-9.1			4CFF	-13.3	-11.9	-11.9	-12.3667		2WEZ	-9.3	-10.6	-10.6	-10.1667
	1HFQ	-9.1	-9.1	-9.1	-9.1			1Z6T	-13.6	-11.7	-11.7	-12.3333		3OQ5	-10.1	-10.2	-10.2	-10.1667
	1UYF	-8.9	-9.2	-9.2	-9.1			4D89	-12.7	-12.2	-12.1	-12.3333		4R09	-9.5	-10.5	-10.5	-10.1667
	2V5Z	-9	-9.1	-9.2	-9.1			3PP1	-12.3	-12.3	-12.3	-12.3		1G5Y	-10.4	-10	-10	-10.1333
	4DCH	-9.1	-9.1	-9.1	-9.1			2QP8	-12	-12.9	-12	-12.3		1K6M	-10.2	-10.1	-10.1	-10.1333
	4DRJ	-9.1	-9.1	-9.1	-9.1			3UA5	-12.6	-12.2	-12.1	-12.3		1KWK	-10.2	-10.1	-10.1	-10.1333
	4MLH	-9.1	-9.1	-9.1	-9.1			1S2Y	-12	-12.4	-12.4	-12.2667		2C64	-10	-10.2	-10.2	-10.1333
	3HDN	-9	-9.1	-9.1	-9.06667			2XVT	-11.6	-12.6	-12.6	-12.2667		2ZJW	-10.2	-10.1	-10.1	-10.1333
	3NXQ	-9.1	-9	-9.1	-9.06667			3W3M	-12	-12.4	-12.4	-12.2667		3W3L	-10.2	-10.1	-10.1	-10.1333
	3PLZ	-9.1	-9	-9.1	-9.06667			3PTA	-13.3	-11.7	-11.7	-12.2333		4QC0	-10.2	-10.1	-10.1	-10.1333
	5VAD	-9.3	-9.3	-8.6	-9.06667			4R09	-12.5	-12.1	-12.1	-12.2333		4W9P	-10.4	-10	-10	-10.1333
	2BYB	-9.1	-9.3	-8.8	-9.06667			4TPK	-12.3	-12.2	-12.2	-12.2333		1E8Y	-9.9	-10.2	-10.2	-10.1
	5LOF	-9.1	-9.1	-9	-9.06667			5ITU	-11.9	-12.4	-12.4	-12.2333		2V0M	-10.5	-9.9	-9.9	-10.1
	3VI8	-9.2	-9.1	-8.9	-9.06667			5KOH	-12.7	-12	-12	-12.2333		2VRL	-10.1	-10.1	-10.1	-10.1
	3B3K	-9	-9.1	-9	-9.03333			1BG1	-11.7	-12.4	-12.5	-12.2		3VJH	-9.5	-10.4	-10.4	-10.1
	3FT8	-9.1	-8.8	-9.2	-9.03333			3FQX	-12	-12.3	-12.3	-12.2		4ACG	-10.3	-10	-10	-10.1
	4R09	-9.2	-8.7	-9.2	-9.03333			3G42	-11.6	-11.7	-13.3	-12.2		2W1C	-10.2	-10	-10	-10.0667
	1K6M	-8.8	-9.4	-8.8	-9			4QVX	-12.2	-12.2	-12.2	-12.2		3U9Q	-10.2	-10	-10	-10.0667
	1 E 99	-9.4	-9.5	-8.1	-9			1K6M	-12	-12.2	-12.3	-12.1667		3UA5	-9.6	-10.3	-10.3	-10.0667
	1K7L	-8.9	-8.2	-9.9	-9			1P8D	-12.2	-12.2	-12.1	-12.1667		2BYB	-10.3	-9.9	-9.9	-10.0333
	1L6J	-9	-8.9	-9.1	-9			1PQ6	-12.1	-12.2	-12.2	-12.1667		2FWZ	-9.5	-10.3	-10.3	-10.0333
	2D0T	-9	-9.3	-8.7	-9			1S3B	-12.5	-12	-12	-12.1667		3FQX	-10.1	-10	-10	-10.0333
	2H55	-9	-9	-9	-9			2BYB	-12.1	-12.3	-12.1	-12.1667		3H1V	-10.3	-9.9	-9.9	-10.0333
	2OC2	-9	-9	-9	-9			2C65	-12.3	-12.1	-12.1	-12.1667		3IAI	-10.1	-10	-10	-10.0333
	3GYU	-9	-9	-9	-9			2C70	-12.3	-12.1	-12.1	-12.1667		3LV3	-9.9	-10.1	-10.1	-10.0333
	3MVH	-9	-9	-9	-9			2QG0	-11.9	-12.3	-12.3	-12.1667		3UT3	-10.1	-10	-10	-10.0333
	3PM0	-9	-9	-9	-9			3EQH	-11.9	-12.3	-12.3	-12.1667		3ZEP	-9.5	-10.3	-10.3	-10.0333
	4CFF	-8.6	-9.3	-9.1	-9			3V6R	-12.6	-12	-11.9	-12.1667		5E6H	-9.9	-10.1	-10.1	-10.0333
	1K4W	-9	-9	-8.9	-8.96667			4NRE	-12.2	-12.2	-12.1	-12.1667		1UYD	-9.4	-10.3	-10.3	-10
	1Z57	-9.1	-8.7	-9.1	-8.96667			3GGF	-11.8	-12.3	-12.3	-12.1333		1J1A	-9.8	-10.1	-10.1	-10
	2RH1	-8.6	-9.9	-8.4	-8.96667			1E 99	-12.1	-12.1	-12.2	-12.1333		2F2U	-9.8	-10.1	-10.1	-10
	3CDS	-9	-9	-8.9	-8.96667			1MQ4	-12.2	-12.2	-12	-12.1333		2Q8E	-10	-10	-10	-10
	3OFS	-8.8	-9.1	-9	-8.96667			1UV5	-12.2	-12.1	-12.1	-12.1333		3ERT	-10.2	-9.9	-9.9	-10
	5IEZ	-8.7	-9.5	-8.7	-8.96667			2BK3	-12.2	-12.2	-12	-12.1333		3L9N	-10.2	-9.9	-9.9	-10
	5J20	-8.9	-9	-9	-8.96667			2OK5	-12.1	-12.2	-12.1	-12.1333		3W3N	-10.2	-9.9	-9.9	-10
	1KV2	-9	-8.8	-9	-8.93333			4ACG	-12.2	-12.1	-12.1	-12.1333		4D76	-10	-10	-10	-10
	3EML	-9.4	-8.1	-9.3	-8.93333			4R08	-13.4	-11.5	-11.5	-12.1333		4GQS	-9	-10.5	-10.5	-10
	4TUH	-8.9	-9	-8.9	-8.93333			4WUA	-12	-12.2	-12.2	-12.1333		4K9W	-10.8	-9.6	-9.6	-10
	5FNC	-8.9	-9	-8.9	-8.93333			1KKQ	-12.2	-11.9	-12.2	-12.1		3PUF	-9.6	-10.2	-10.2	-10
	1PQ6	-9	-8.2	-9.5	-8.9			1OL5	-12.1	-12.1	-12.1	-12.1		1TQN	-12.1	-8.9	-8.9	-9.96667
	1S2Q	-8.1	-9.3	-9.3	-8.9			2V61	-12.1	-12.1	-12.1	-12.1		1UV5	-9.7	-10.1	-10.1	-9.96667
	1UY8	-8.9	-8.9	-8.9	-8.9			3H1V	-12	-12.2	-12.1	-12.1		1UYF	-10.5	-9.7	-9.7	-9.96667
	2P33	-8.9	-8.9	-8.9	-8.9			3OB7	-12	-12.2	-12.1	-12.1		2J4I	-10.1	-9.9	-9.9	-9.96667
	3TXO	-8.9	-8.9	-8.9	-8.9			4BTI	-11.7	-12.3	-12.3	-12.1		3EQC	-9.7	-10.1	-10.1	-9.96667
	4B0Q	-8.9	-8.9	-8.9	-8.9			4Y72	-12.8	-11.7	-11.8	-12.1		1Q5K	-9.8	-10	-10	-9.93333
	4EKG	-8.9	-9	-8.8	-8.9			1AO6	-11.9	-12.1	-12.2	-12.0667		2C65	-9.8	-10	-10	-9.93333
	6ASY	-10.4	-8.1	-8.2	-8.9			1OJ9	-12.2	-11.9	-12.1	-12.0667		2OK5	-9.8	-10	-10	-9.93333
	3QX3	-8.1	-9.2	-9.4	-8.9			1OJA	-12.3	-11.6	-12.3	-12.0667		2QOE	-9.8	-10	-10	-9.93333
	1BSX	-8.9	-8.8	-8.9	-8.86667			2C66	-12.8	-11.7	-11.7	-12.0667		2W5B	-10.2	-9.8	-9.8	-9.93333
	1E8Y	-8.8	-8.9	-8.9	-8.86667			3F6K	-12	-11.9	-12.3	-12.0667		3OS3	-9.8	-10	-10	-9.93333
	1P2S	-8.9	-8.8	-8.9	-8.86667			3NMM	-12	-12.1	-12.1	-12.0667		3VVH	-10.2	-9.8	-9.8	-9.93333
	2RKU	-8.7	-9.1	-8.8	-8.86667			3U4S	-12	-12.1	-12.1	-12.0667		2UW9	-10.6	-9.6	-9.6	-9.93333
	3HGZ	-8.8	-7.6	-10.2	-8.86667			4ASX	-12.2	-12	-12	-12.0667		3JS2	-10	-9.9	-9.9	-9.93333
	3U4S	-9.1	-8.3	-9.2	-8.86667			4IXC	-11.6	-12.3	-12.3	-12.0667		4U7T	-9.6	-10.1	-10.1	-9.93333
	1Q5K	-8.8	-8.8	-8.9	-8.83333			4PZW	-12	-12.2	-12	-12.0667		1S2Q	-9.7	-10	-10	-9.9
	1UYC	-8.8	-8.9	-8.8	-8.83333			5KYJ	-11.5	-12.4	-12.3	-12.0667		1S3E	-10.3	-9.7	-9.7	-9.9
	1ZXM	-9	-8.9	-8.6	-8.83333			1HFQ	-12.1	-12	-12	-12.0333		2CKE	-10.1	-9.8	-9.8	-9.9
	2FWY	-8.9	-8.8	-8.8	-8.83333			1P0I	-12.1	-12	-12	-12.0333		2OVX	-9.9	-9.9	-9.9	-9.9
	3A60	-8.9	-8.9	-8.7	-8.83333			1QQG	-12.1	-12	-12	-12.0333		2XVT	-10.3	-9.7	-9.7	-9.9
	1FM9	-8.8	-8.8	-8.8	-8.8			2QMG	-12.1	-11.9	-12.1	-12.0333		2XYJ	-9.7	-10	-10	-9.9
	1UY7	-8.8	-8.9	-8.7	-8.8			3E8N	-12.5	-11.7	-11.9	-12.0333		2XYW	-9.9	-9.9	-9.9	-9.9
	2X70	-8.8	-8.8	-8.8	-8.8			3LZB	-12.3	-11.9	-11.9	-12.0333		3RUK	-10.1	-9.8	-9.8	-9.9
	3GYT	-8.8	-8.8	-8.8	-8.8			1I5R	-12	-12.1	-11.9	-12		4AG8	-10.1	-9.8	-9.8	-9.9
	3QKL	-8.8	-8.8	-8.8	-8.8			1S3E	-12	-12	-12	-12		4ASD	-10.1	-9.8	-9.8	-9.9
	3W3M	-8.8	-8.8	-8.8	-8.8			2RKU	-12	-12	-12	-12		4B0O	-10.1	-9.8	-9.8	-9.9
	5HDH	-8.8	-8.8	-8.8	-8.8			2V60	-12	-12	-12	-12		4R07	-9.3	-10.2	-10.2	-9.9
	5IXS	-8.8	-8.8	-8.8	-8.8			3VVH	-11.8	-12.1	-12.1	-12		3HHU	-10	-9.8	-9.8	-9.86667
	2ZK1	-9	-8.7	-8.7	-8.8			4QC0	-12.4	-11.8	-11.8	-12		4BB4	-10.2	-9.7	-9.7	-9.86667
	3A8W	-8.7	-8.8	-8.9	-8.8			1ZYS	-12.2	-11.9	-11.8	-11.9667		1Z6T	-9.9	-9.8	-9.8	-9.83333
	4GU0	-8.5	-8.8	-9.1	-8.8			2ZJW	-11.3	-12.3	-12.3	-11.9667		1ZGY	-9.9	-9.8	-9.8	-9.83333
	1G1U	-8.7	-8.8	-8.8	-8.76667			1P93	-11.9	-12	-12	-11.9667		2GL8	-9.5	-10	-10	-9.83333
	1KKQ	-8.8	-8.7	-8.8	-8.76667			2A1A	-12.1	-11.9	-11.9	-11.9667		2V61	-9.9	-9.8	-9.8	-9.83333
	1PPI	-8.8	-8.8	-8.7	-8.76667			2OW1	-12.1	-11.9	-11.9	-11.9667		3BQR	-9.7	-9.9	-9.9	-9.83333
	3BEJ	-8.7	-8.8	-8.8	-8.76667			2WEZ	-11.7	-12.1	-12.1	-11.9667		3NBV	-9.9	-9.8	-9.8	-9.83333
	3LV3	-8.7	-8.8	-8.8	-8.76667			3UIU	-11.7	-12	-12.2	-11.9667		4OAR	-9.7	-9.9	-9.9	-9.83333
	4OM7	-8.7	-8.8	-8.8	-8.76667			3VW6	-12.1	-11.9	-11.9	-11.9667		5HG8	-9.5	-10	-10	-9.83333
	3TY0	-8.8	-8.6	-8.9	-8.76667			2V5Z	-11.8	-12	-12	-11.9333		2PVR	-10.1	-9.7	-9.7	-9.83333
	1OJ9	-9.3	-7.5	-9.4	-8.73333			3MDY	-11.8	-12	-12	-11.9333		2FV5	-10.4	-9.5	-9.5	-9.8
	2VRL	-9.2	-7.9	-9.1	-8.73333			4A7A	-12	-11.9	-11.9	-11.9333		2HK5	-10	-9.7	-9.7	-9.8
	1H9U	-8.7	-8.7	-8.8	-8.73333			5LOF	-12.2	-11.8	-11.8	-11.9333		2W3L	-9.6	-9.9	-9.9	-9.8
	1LYW	-8.7	-8.8	-8.7	-8.73333			2C64	-11.9	-11.8	-12	-11.9		2XIR	-9.6	-9.9	-9.9	-9.8
	1TB6	-8.7	-8.7	-8.8	-8.73333			2C67	-11.4	-12.2	-12.1	-11.9		3EQH	-9.6	-9.9	-9.9	-9.8
	1YC3	-8.6	-8.8	-8.8	-8.73333			2VRM	-11.7	-12	-12	-11.9		3JXU	-9.2	-10.1	-10.1	-9.8
	2C65	-7.9	-9.1	-9.2	-8.73333			2XA0	-11.7	-12	-12	-11.9		4NO7	-9	-10.2	-10.2	-9.8
	2EVW	-8.8	-8.6	-8.8	-8.73333			2XRU	-11.7	-11.9	-12.1	-11.9		1QQG	-10.7	-9.3	-9.3	-9.76667
	3L9N	-9.5	-9.5	-7.2	-8.73333			3KRW	-11.7	-12	-12	-11.9		3E8N	-10.3	-9.5	-9.5	-9.76667
	3LDQ	-8.7	-8.7	-8.8	-8.73333			4E2J	-12.1	-11.8	-11.8	-11.9		3GGF	-9.9	-9.7	-9.7	-9.76667
	1UYG	-8.7	-8.8	-8.6	-8.7			4I5I	-13.1	-11.3	-11.3	-11.9		3IJE	-9.9	-9.7	-9.7	-9.76667
	2FWZ	-8.6	-8.6	-8.9	-8.7			4OAR	-11.9	-11.9	-11.9	-11.9		4A5S	-10.3	-9.5	-9.5	-9.76667
	3D6D	-8.3	-9	-8.8	-8.7			4XRY	-11.5	-12.1	-12.1	-11.9		2C66	-10.1	-9.6	-9.6	-9.76667
	3F07	-7.9	-9.4	-8.8	-8.7			5K5E	-11.9	-11.9	-11.9	-11.9		1E 99	-10.4	-9.4	-9.4	-9.73333
	4DQM	-8.8	-8.5	-8.8	-8.7			1M05	-11.8	-11.9	-11.9	-11.8667		2C67	-9.4	-9.9	-9.9	-9.73333
	4NO7	-8.2	-9	-8.9	-8.7			1ZXM	-11.5	-11.8	-12.3	-11.8667		3QM4	-9.4	-9.9	-9.9	-9.73333
	5NJK	-8.8	-8.3	-9	-8.7			2AZ5	-11.8	-11.9	-11.9	-11.8667		5UCH	-9.4	-9.9	-9.9	-9.73333
	1NMQ	-8.7	-8.7	-8.7	-8.7			2P4E	-14.4	-10.6	-10.6	-11.8667		1IG1	-9.6	-9.8	-9.8	-9.73333
	1TOU	-8.7	-8.7	-8.7	-8.7			4MLH	-11.6	-12	-12	-11.8667		1OJA	-9.6	-9.8	-9.8	-9.73333
	1UY9	-8.7	-8.7	-8.7	-8.7			1NMQ	-11.7	-11.9	-11.9	-11.8333		1TNF	-9.6	-9.8	-9.8	-9.73333
	1UYH	-8.7	-8.7	-8.7	-8.7			1U4D	-11.3	-12.1	-12.1	-11.8333		1W22	-10.2	-9.5	-9.5	-9.73333
	2G0H	-8.8	-8.6	-8.7	-8.7			2B7A	-12.3	-11.6	-11.6	-11.8333		2A1A	-10.2	-9.5	-9.5	-9.73333
	3F17	-8.7	-8.7	-8.7	-8.7			2HWQ	-12.1	-11.7	-11.7	-11.8333		2BK3	-9.8	-9.7	-9.7	-9.73333
	3F88	-8.7	-8.6	-8.8	-8.7			3SWR	-12.1	-11.7	-11.7	-11.8333		3MVH	-10.6	-9.3	-9.3	-9.73333
	3ZLN	-8.7	-8.7	-8.7	-8.7			4IWV	-11.7	-11.9	-11.9	-11.8333		3OJ3	-10.2	-9.5	-9.5	-9.73333
	3IAI	-9.3	-7.4	-9.3	-8.66667			5NJK	-12.1	-11.7	-11.7	-11.8333		3PP1	-9.8	-9.7	-9.7	-9.73333
	1DQA	-7.9	-8.6	-9.5	-8.66667			5UCH	-11.7	-11.9	-11.9	-11.8333		3ULA	-9.8	-9.7	-9.7	-9.73333
	1K74	-8.6	-8.7	-8.7	-8.66667			3HGZ	-12.3	-11.8	-11.3	-11.8		3WQH	-9.8	-9.7	-9.7	-9.73333
	1KWK	-8.7	-8.7	-8.6	-8.66667			3UOK	-11.8	-11.8	-11.8	-11.8		4E2J	-9.6	-9.8	-9.8	-9.73333
	1N83	-8.6	-8.7	-8.7	-8.66667			5AWB	-11.6	-11.9	-11.9	-11.8		4R0A	-9.6	-9.8	-9.8	-9.73333
	1S3E	-9.2	-9.1	-7.7	-8.66667			2XYW	-11.7	-11.8	-11.8	-11.7667		1UYE	-9.3	-9.9	-9.9	-9.7
	2XYJ	-8.7	-8.6	-8.7	-8.66667			2ZK1	-11.3	-12	-12	-11.7667		2X13	-9.5	-9.8	-9.8	-9.7
	3C0Z	-7.9	-8.9	-9.2	-8.66667			1OL6	-11.5	-11.6	-12.1	-11.7333		2A19	-9.7	-9.7	-9.7	-9.7
	3OLD	-8.7	-8.7	-8.6	-8.66667			3C4C	-11.9	-11.7	-11.6	-11.7333		2AL6	-9.7	-9.7	-9.7	-9.7
	3VVH	-8.6	-8.8	-8.6	-8.66667			5KBY	-11.8	-11.7	-11.7	-11.7333		2BOH	-9.7	-9.7	-9.7	-9.7
	4E2J	-8.6	-8.7	-8.7	-8.66667			4EY4	-11.1	-12	-12	-11.7		4QVX	-10.7	-9.2	-9.2	-9.7
	3H1V	-8.5	-8.6	-8.8	-8.63333			4OYA	-11.9	-11.5	-11.7	-11.7		4R08	-9.7	-9.7	-9.7	-9.7
	3KRW	-8.4	-8.7	-8.8	-8.63333			5C91	-11.7	-11.7	-11.7	-11.7		3BEJ	-9.4	-9.8	-9.8	-9.66667
	1G5Y	-8.5	-8.7	-8.7	-8.63333			1J8F	-11.6	-11.7	-11.7	-11.6667		4B0Q	-9.4	-9.8	-9.8	-9.66667
	1GIH	-8.8	-8.6	-8.5	-8.63333			1N4Q	-11	-12	-12	-11.6667		5KBY	-9.4	-9.8	-9.8	-9.66667
	1J1A	-8.7	-8.5	-8.7	-8.63333			1OVL	-11.8	-11.6	-11.6	-11.6667		1M17	-9.6	-9.7	-9.7	-9.66667
	2OW1	-7.8	-8	-10.1	-8.63333			2RIP	-11.8	-11.6	-11.6	-11.6667		1YTV	-9.6	-9.7	-9.7	-9.66667
	2V8Q	-8.7	-8.5	-8.7	-8.63333			2W1C	-12	-11.8	-11.2	-11.6667		1ZYS	-9.6	-9.7	-9.7	-9.66667
	3E7G	-8.7	-8	-9.2	-8.63333			3WQH	-11.4	-11.8	-11.8	-11.6667		2FDA	-9.8	-9.6	-9.6	-9.66667
	3IMX	-8.8	-8.2	-8.9	-8.63333			4B0O	-11.6	-11.7	-11.7	-11.6667		3BG8	-9.2	-9.9	-9.9	-9.66667
	3LZB	-8.8	-8.6	-8.5	-8.63333			3A8W	-11.3	-11.8	-11.8	-11.6333		4BTI	-9.6	-9.7	-9.7	-9.66667
	3O0I	-8.7	-8.5	-8.7	-8.63333			1K7L	-11.5	-11.7	-11.7	-11.6333		3FT8	-9.3	-9.8	-9.8	-9.63333
	3PAG	-8.9	-8.5	-8.5	-8.63333			3JS2	-11	-11.9	-12	-11.6333		3QBJ	-10.3	-9.3	-9.3	-9.63333
	4U7T	-8.8	-8.6	-8.5	-8.63333			4A5S	-11.9	-11.5	-11.5	-11.6333		4L02	-10.3	-9.3	-9.3	-9.63333
	1AO6	-8.8	-9.2	-7.8	-8.6			1E8Y	-11.7	-11.6	-11.5	-11.6		5AWD	-10.3	-9.3	-9.3	-9.63333
	1GII	-8.6	-8.6	-8.6	-8.6			2BVR	-11.5	-11.4	-11.9	-11.6		1K74	-9.7	-9.6	-9.6	-9.63333
	1V04	-8.5	-8.7	-8.6	-8.6			2W3L	-11.2	-11.8	-11.8	-11.6		1S2Y	-9.7	-9.6	-9.6	-9.63333
	2UW9	-8.6	-8.6	-8.6	-8.6			3DY7	-11.6	-11.6	-11.6	-11.6		1UYC	-9.7	-9.6	-9.6	-9.63333
	3FQX	-8.6	-8.6	-8.6	-8.6			3F17	-11.3	-11.8	-11.7	-11.6		1UYK	-9.7	-9.6	-9.6	-9.63333
	3HXG	-8.6	-8.6	-8.6	-8.6			3HNG	-11.6	-11.6	-11.6	-11.6		2P3T	-9.5	-9.7	-9.7	-9.63333
	3KYT	-8.6	-8.6	-8.6	-8.6			4EY6	-10.8	-12	-12	-11.6		2QP8	-9.9	-9.5	-9.5	-9.63333
	3UT3	-8.4	-8.7	-8.7	-8.6			4IP9	-11.4	-11.7	-11.7	-11.6		2RIP	-9.5	-9.7	-9.7	-9.63333
	4C8B	-8.6	-8.6	-8.6	-8.6			4RG2	-11.6	-11.6	-11.6	-11.6		3W3M	-9.5	-9.7	-9.7	-9.63333
	4UDB	-8.6	-8.6	-8.6	-8.6			1H8I	-11.6	-11.6	-11.5	-11.5667		4OM7	-9.5	-9.7	-9.7	-9.63333
	5GPG	-8.6	-8.6	-8.6	-8.6			1S3X	-10.4	-13.4	-10.9	-11.5667		4PWL	-9.9	-9.5	-9.5	-9.63333
	5KDI	-8.6	-8.6	-8.6	-8.6			2QOE	-11.3	-11.7	-11.7	-11.5667		5FNC	-9.7	-9.6	-9.6	-9.63333
	5TQE	-8.6	-8.6	-8.6	-8.6			2VRL	-12.1	-11.3	-11.3	-11.5667		1MQ4	-9.8	-9.5	-9.5	-9.6
	1KE5	-8.5	-8.6	-8.6	-8.56667			2X0G	-11.3	-11.7	-11.7	-11.5667		2ZK1	-9.8	-9.5	-9.5	-9.6
	1YET	-8.5	-8.6	-8.6	-8.56667			3EKO	-11.3	-11.7	-11.7	-11.5667		3F6K	-9.4	-9.7	-9.7	-9.6
	3CDP	-8.6	-8.5	-8.6	-8.56667			3EQC	-11.5	-11.6	-11.6	-11.5667		3QU8	-9	-9.9	-9.9	-9.6
	3MBL	-8.3	-8.8	-8.6	-8.56667			3IMX	-11.5	-11.6	-11.6	-11.5667		3UIU	-9.4	-9.7	-9.7	-9.6
	3OW4	-8.6	-8.5	-8.6	-8.56667			3LDX	-11.7	-11.5	-11.5	-11.5667		3VHE	-9.6	-9.6	-9.6	-9.6
	2BZ5	-8.4	-8.6	-8.7	-8.56667			3QM4	-10.9	-11.7	-12.1	-11.5667		3VW6	-9.4	-9.7	-9.7	-9.6
	2V0M	-8.8	-8.6	-8.3	-8.56667			4ZH8	-11.9	-11.4	-11.4	-11.5667		4PZW	-9.6	-9.6	-9.6	-9.6
	2X39	-8.6	-8.6	-8.5	-8.56667			5OMP	-11.7	-11.5	-11.5	-11.5667		4XCT	-9.6	-9.6	-9.6	-9.6
	2ZJW	-8.6	-8.6	-8.5	-8.56667			3L9N	-11.1	-11.7	-11.9	-11.5667		4ZZN	-9.4	-9.7	-9.7	-9.6
	3B3I	-8.6	-8.6	-8.5	-8.56667			1I09	-11.8	-11.4	-11.4	-11.5333		1GII	-9.5	-9.6	-9.6	-9.56667
	3IJE	-8.6	-8.4	-8.7	-8.56667			2PIN	-11.4	-11.6	-11.6	-11.5333		1UY7	-9.5	-9.6	-9.6	-9.56667
	3V6R	-8.5	-8.5	-8.7	-8.56667			3IJE	-11	-11.8	-11.8	-11.5333		1UYM	-9.9	-9.4	-9.4	-9.56667
	4ASX	-8.6	-8.6	-8.5	-8.56667			3MVH	-12.8	-10.9	-10.9	-11.5333		3HXG	-9.5	-9.6	-9.6	-9.56667
	4EK4	-8.4	-8.6	-8.7	-8.56667			4B0Q	-11.6	-11.5	-11.5	-11.5333		3JRW	-9.5	-9.6	-9.6	-9.56667
	1A28	-8.6	-8.3	-8.7	-8.53333			3NBV	-11.7	-11.6	-11.3	-11.5333		4IP9	-9.5	-9.6	-9.6	-9.56667
	1E3K	-8.4	-8.4	-8.8	-8.53333			1DQA	-11.5	-11.5	-11.5	-11.5		4PVU	-8.9	-9.9	-9.9	-9.56667
	2OK5	-8.8	-8.3	-8.5	-8.53333			1S2Q	-11.5	-11.5	-11.5	-11.5		1H8I	-9.7	-9.5	-9.5	-9.56667
	2W5B	-8.5	-8.6	-8.5	-8.53333			2GL8	-11.7	-11.4	-11.4	-11.5		1UYG	-9.7	-9.5	-9.5	-9.56667
	2XYX	-8.4	-8.6	-8.6	-8.53333			2P3T	-11.5	-11.5	-11.5	-11.5		2C70	-9.3	-9.7	-9.7	-9.56667
	3ADS	-8.7	-8.1	-8.8	-8.53333			2RH1	-12.1	-11.2	-11.2	-11.5		2V60	-9.7	-9.5	-9.5	-9.56667
	3C4C	-8.6	-8.7	-8.3	-8.53333			3GOI	-11.3	-11.6	-11.6	-11.5		3LBO	-9.7	-9.5	-9.5	-9.56667
	3D24	-8.5	-8.6	-8.5	-8.53333			3HDN	-11.5	-11.5	-11.5	-11.5		3PSL	-9.1	-9.8	-9.8	-9.56667
	3VEV	-8.5	-8.6	-8.5	-8.53333			4EY5	-11.5	-11.5	-11.5	-11.5		4A7A	-9.3	-9.7	-9.7	-9.56667
	4PZW	-8.6	-8.4	-8.6	-8.53333			4PVU	-11.9	-11.3	-11.3	-11.5		5AWB	-9.7	-9.5	-9.5	-9.56667
	5ORL	-8.5	-8.5	-8.6	-8.53333			4R07	-11.1	-11.7	-11.7	-11.5		1NMQ	-9.8	-9.4	-9.4	-9.53333
	1CBS	-8.5	-8.6	-8.4	-8.5			5E6H	-11.5	-11.5	-11.5	-11.5		1OL5	-9.4	-9.6	-9.6	-9.53333
	1M05	-8.5	-8.5	-8.5	-8.5			1WBN	-11	-11.7	-11.7	-11.4667		1S3B	-9.6	-9.5	-9.5	-9.53333
	1UNL	-9.1	-9.1	-7.3	-8.5			2WY3	-11.2	-11.6	-11.6	-11.4667		2HXL	-9.6	-9.5	-9.5	-9.53333
	1UYI	-8.6	-8.5	-8.4	-8.5			3UO5	-11.4	-11.5	-11.5	-11.4667		2P3L	-9.8	-9.4	-9.4	-9.53333
	1UYK	-8.5	-8.6	-8.4	-8.5			1FYH	-11.3	-11.5	-11.5	-11.4333		3B3K	-9.6	-9.5	-9.5	-9.53333
	2CKE	-8.5	-8.5	-8.5	-8.5			1SM2	-11.2	-11.8	-11.3	-11.4333		3C4C	-9.8	-9.4	-9.4	-9.53333
	2PRV	-8.5	-8.5	-8.5	-8.5			2FV5	-11.3	-11.5	-11.5	-11.4333		3SW2	-9.4	-9.6	-9.6	-9.53333
	2WFX	-8.3	-8.5	-8.7	-8.5			2ITU	-11.5	-11.4	-11.4	-11.4333		3UO5	-9.4	-9.6	-9.6	-9.53333
	3ADT	-7.8	-8.8	-8.9	-8.5			2UW9	-11.3	-11.5	-11.5	-11.4333		3VJI	-8.8	-9.9	-9.9	-9.53333
	3DY7	-8.5	-8.5	-8.5	-8.5			2Z5X	-11.5	-11.4	-11.4	-11.4333		3WN4	-9.6	-9.5	-9.5	-9.53333
	3HOK	-8.3	-8.7	-8.5	-8.5			3SOS	-11.5	-11.4	-11.4	-11.4333		5J20	-9.6	-9.5	-9.5	-9.53333
	3NPC	-8.5	-8.5	-8.5	-8.5			4EY7	-11.3	-11.5	-11.5	-11.4333		1D5R	-9.5	-9.5	-9.5	-9.5
	3OCB	-8.6	-8.4	-8.5	-8.5			4LXZ	-11.4	-11.5	-11.4	-11.4333		2BAW	-9.5	-9.5	-9.5	-9.5
	3PP1	-8.5	-8.5	-8.5	-8.5			1M17	-11.4	-11.4	-11.4	-11.4		2FDV	-9.7	-9.4	-9.4	-9.5
	4MLE	-8.5	-8.5	-8.5	-8.5			1P22	-11	-11.6	-11.6	-11.4		2V5Z	-9.5	-9.5	-9.5	-9.5
	4QVX	-8.4	-8.7	-8.4	-8.5			2FDV	-11.4	-11.4	-11.4	-11.4		4I5I	-9.5	-9.5	-9.5	-9.5
	3C10	-8.6	-8.2	-8.7	-8.5			2XP2	-11.2	-11.5	-11.5	-11.4		4PNZ	-9.3	-9.6	-9.6	-9.5
	1F9Q	-8.1	-8.6	-8.7	-8.46667			3BQR	-11.6	-11.3	-11.3	-11.4		4ZH8	-9.5	-9.5	-9.5	-9.5
	1I09	-8.9	-8.9	-7.6	-8.46667			3MAX	-12	-11.1	-11.1	-11.4		2EVW	-10.1	-9.2	-9.2	-9.5
	1M17	-8.4	-8.5	-8.5	-8.46667			3VEV	-11.2	-11.5	-11.5	-11.4		2H55	-9.1	-9.7	-9.7	-9.5
	2XVT	-8.8	-8.3	-8.3	-8.46667			4MG9	-11.4	-11.4	-11.4	-11.4		1AO6	-9	-9.7	-9.7	-9.46667
	3EQM	-8.5	-8.4	-8.5	-8.46667			1OJC	-11.5	-11.3	-11.3	-11.3667		1OJ9	-9	-9.7	-9.7	-9.46667
	3W3N	-8.5	-8.4	-8.5	-8.46667			2OVX	-11.3	-11.4	-11.4	-11.3667		1P93	-9.4	-9.5	-9.5	-9.46667
	4ACG	-8.3	-8.7	-8.4	-8.46667			3FGU	-11.3	-11.4	-11.4	-11.3667		1S70	-9.4	-9.5	-9.5	-9.46667
	1H8I	-8.4	-8.4	-8.5	-8.43333			3GCW	-13.3	-10.4	-10.4	-11.3667		1UYH	-9.6	-9.4	-9.4	-9.46667
	1KV6	-8.6	-8.5	-8.2	-8.43333			3L54	-11.1	-11.5	-11.5	-11.3667		2AZ5	-9.2	-9.6	-9.6	-9.46667
	1PY5	-8.5	-8.3	-8.5	-8.43333			3ULA	-11.3	-11.2	-11.6	-11.3667		2YXJ	-9.4	-9.5	-9.5	-9.46667
	3NBV	-8.6	-8.5	-8.2	-8.43333			3WN4	-11.5	-11.3	-11.3	-11.3667		2Z6W	-9.4	-9.5	-9.5	-9.46667
	3ZME	-8.2	-8.3	-8.8	-8.43333			4MG8	-11.5	-11.3	-11.3	-11.3667		3MDY	-9.6	-9.4	-9.4	-9.46667
	4ASK	-8.6	-8.4	-8.3	-8.43333			4MLE	-11.3	-11.5	-11.3	-11.3667		3U4S	-9	-9.7	-9.7	-9.46667
	4EY5	-8.7	-8.3	-8.3	-8.43333			4PNZ	-11.3	-11.4	-11.4	-11.3667		4EMA	-9.4	-9.5	-9.5	-9.46667
	4ISE	-8.5	-8.3	-8.5	-8.43333			3BEJ	-11.7	-11.2	-11.2	-11.3667		5HDH	-8.6	-9.9	-9.9	-9.46667
	4KMP	-8.4	-8.4	-8.5	-8.43333			3MUP	-11.6	-11.3	-11.2	-11.3667		1I7I	-8.9	-9.7	-9.7	-9.43333
	1FM6	-8.7	-8	-8.6	-8.43333			1QKU	-11	-11.5	-11.5	-11.3333		1OVL	-9.9	-9.2	-9.2	-9.43333
	1ZGY	-8.5	-8.2	-8.6	-8.43333			2AL6	-11.4	-11.3	-11.3	-11.3333		1ZHM	-9.7	-9.3	-9.3	-9.43333
	2QOE	-8.6	-8.6	-8.1	-8.43333			2F2U	-11.2	-11.4	-11.4	-11.3333		2BZ5	-9.9	-9.2	-9.2	-9.43333
	3VEY	-8.5	-8.4	-8.4	-8.43333			3A62	-10.1	-11.9	-12	-11.3333		3D24	-9.7	-9.3	-9.3	-9.43333
	3ZGV	-9.5	-7.9	-7.9	-8.43333			3QWC	-11.5	-11.2	-11.3	-11.3333		3F17	-9.9	-9.2	-9.2	-9.43333
	4D89	-8.4	-8.5	-8.4	-8.43333			3U9Q	-11.2	-11.4	-11.4	-11.3333		3SOR	-9.7	-9.3	-9.3	-9.43333
	4WZV	-8.4	-8.5	-8.4	-8.43333			3VJI	-11.6	-11.2	-11.2	-11.3333		4KMP	-9.3	-9.5	-9.5	-9.43333
	5CSW	-8.4	-8.5	-8.4	-8.43333			2WJO	-11.3	-11.3	-11.3	-11.3		2RKU	-9.5	-9.4	-9.4	-9.43333
	5EGM	-8.5	-8.4	-8.4	-8.43333			3CDS	-11.3	-11.3	-11.3	-11.3		3HOD	-9.5	-9.4	-9.4	-9.43333
	1MQ4	-8.1	-8.1	-9	-8.4			1A4W	-11.5	-11.2	-11.2	-11.3		3MBL	-10.5	-8.9	-8.9	-9.43333
	1SR7	-8.2	-8.2	-8.8	-8.4			1IT6	-11	-11.3	-11.6	-11.3		3W33	-9.1	-9.6	-9.6	-9.43333
	1YK1	-8.5	-8.3	-8.4	-8.4			4DCH	-11.5	-11.2	-11.2	-11.3		4IXC	-9.5	-9.4	-9.4	-9.43333
	2AZ5	-8.2	-8.5	-8.5	-8.4			4ISE	-11.1	-11.4	-11.4	-11.3		1GIH	-9.2	-9.5	-9.5	-9.4
	2F2U	-8.5	-8.4	-8.3	-8.4			1G4U	-10.4	-11.7	-11.7	-11.2667		1J8F	-9.6	-9.3	-9.3	-9.4
	2OJS	-8.4	-8.4	-8.4	-8.4			1ZXC	-10.8	-11.5	-11.5	-11.2667		1M05	-9.2	-9.5	-9.5	-9.4
	3EQC	-8.3	-8.5	-8.4	-8.4			2J4I	-11	-11.4	-11.4	-11.2667		2WY3	-9.4	-9.4	-9.4	-9.4
	3HNG	-8.6	-8.3	-8.3	-8.4			2QRV	-11.2	-11.7	-10.9	-11.2667		3LDX	-9.8	-9.2	-9.2	-9.4
	3LDX	-8.1	-8.5	-8.6	-8.4			2X2L	-11	-11.4	-11.4	-11.2667		3O0I	-9.2	-9.5	-9.5	-9.4
	4DM8	-8.4	-8.4	-8.4	-8.4			4BB4	-11.3	-11.6	-10.9	-11.2667		3OLD	-9.4	-9.4	-9.4	-9.4
	2QG0	-8.6	-8.2	-8.4	-8.4			4EBV	-11.4	-11.2	-11.2	-11.2667		3VEV	-9.6	-9.3	-9.3	-9.4
	1J1B	-8.1	-8.6	-8.4	-8.36667			4MG5	-11.4	-11.2	-11.2	-11.2667		4EBV	-9.2	-9.5	-9.5	-9.4
	1U4D	-8.3	-8.5	-8.3	-8.36667			4R7H	-12	-11.2	-10.6	-11.2667		5CSW	-9	-9.6	-9.6	-9.4
	1US0	-8.4	-8.4	-8.3	-8.36667			5CSW	-11.2	-11.3	-11.3	-11.2667		1DQA	-9.1	-9.5	-9.5	-9.36667
	1X7E	-8.5	-8.3	-8.3	-8.36667			2XU7	-11.3	-11.2	-11.2	-11.2333		1UY9	-9.1	-9.5	-9.5	-9.36667
	2W3L	-8.4	-8.3	-8.4	-8.36667			3ADS	-11.5	-11.1	-11.1	-11.2333		2OW1	-9.5	-9.3	-9.3	-9.36667
	2X2L	-8.6	-8.6	-7.9	-8.36667			3ECS	-10.4	-11.3	-12	-11.2333		2XN9	-9.5	-9.3	-9.3	-9.36667
	3KEK	-8.4	-8.7	-8	-8.36667			3EQB	-11.8	-11.3	-10.6	-11.2333		3G04	-8.5	-9.8	-9.8	-9.36667
	3MAX	-8.3	-8.7	-8.1	-8.36667			3NXP	-11.3	-11.2	-11.2	-11.2333		3HGZ	-9.9	-9.1	-9.1	-9.36667
	3OJ3	-8.3	-8.4	-8.4	-8.36667			4LY1	-11.3	-11.2	-11.2	-11.2333		3L0J	-9.1	-9.5	-9.5	-9.36667
	4JPS	-8.3	-8.3	-8.5	-8.36667			4MG7	-11.5	-11.1	-11.1	-11.2333		3UNJ	-8.5	-9.8	-9.8	-9.36667
	4UDD	-8.4	-8.4	-8.3	-8.36667			2BZ5	-10.6	-11.5	-11.5	-11.2		3W3G	-9.9	-9.1	-9.1	-9.36667
	2BAW	-8.3	-8.6	-8.2	-8.36667			2XK9	-11.4	-11.1	-11.1	-11.2		4BF2	-9.5	-9.3	-9.3	-9.36667
	2H94	-8.5	-8.4	-8.2	-8.36667			3L2Y	-10.8	-11.4	-11.4	-11.2		4FVT	-9.3	-9.4	-9.4	-9.36667
	3HHU	-8.7	-8.2	-8.2	-8.36667			3PLZ	-10.9	-11.2	-11.5	-11.2		4L3Q	-9.1	-9.5	-9.5	-9.36667
	4DM6	-8.3	-8.6	-8.2	-8.36667			3RUK	-10.8	-11.4	-11.4	-11.2		4LXZ	-9.5	-9.3	-9.3	-9.36667
	1JSV	-8.4	-8.3	-8.3	-8.33333			4KMP	-11.1	-11.6	-10.9	-11.2		4NRE	-9.9	-9.1	-9.1	-9.36667
	1OL5	-8.3	-8.5	-8.2	-8.33333			1GFW	-11.2	-11.2	-11.2	-11.2		3GOI	-8.7	-9.7	-9.7	-9.36667
	1VGE	-8.1	-8.3	-8.6	-8.33333			1GII	-11.2	-11.2	-11.2	-11.2		1K7L	-8.8	-9.6	-9.6	-9.33333
	2BT0	-8.3	-8.4	-8.3	-8.33333			1J1A	-11.2	-11.2	-11.2	-11.2		2JF9	-9.2	-9.4	-9.4	-9.33333
	3QU8	-8.3	-8.5	-8.2	-8.33333			3B3K	-11.2	-11.2	-11.2	-11.2		2PIN	-9	-9.5	-9.5	-9.33333
	3QWC	-8.3	-8.4	-8.3	-8.33333			3L0J	-11.2	-11.2	-11.2	-11.2		2X0G	-9.4	-9.3	-9.3	-9.33333
	4IXC	-8.3	-8.4	-8.3	-8.33333			3W3L	-11.2	-11.2	-11.2	-11.2		3EQM	-9.2	-9.4	-9.4	-9.33333
	5AWB	-8.4	-8.2	-8.4	-8.33333			1A28	-11.1	-11.2	-11.2	-11.1667		3FGU	-10	-9	-9	-9.33333
	5C91	-7.9	-8.6	-8.5	-8.33333			1JSV	-11.1	-11.2	-11.2	-11.1667		3HDN	-9.2	-9.4	-9.4	-9.33333
	1ZUC	-8.6	-8.2	-8.2	-8.33333			2BOH	-10.9	-11.3	-11.3	-11.1667		3KEK	-9	-9.5	-9.5	-9.33333
	1ZHM	-8.3	-8.3	-8.3	-8.3			2XN9	-11.3	-11.1	-11.1	-11.1667		3NMQ	-9	-9.5	-9.5	-9.33333
	3GOI	-8.3	-8.3	-8.3	-8.3			3HXG	-11.3	-11.1	-11.1	-11.1667		3QKL	-9.2	-9.4	-9.4	-9.33333
	3MWD	-8.3	-8.3	-8.3	-8.3			3KEK	-11.5	-11	-11	-11.1667		3QWC	-9.4	-9.3	-9.3	-9.33333
	4WUA	-8.3	-8.4	-8.2	-8.3			3OW4	-11	-11.3	-11.2	-11.1667		4X9Y	-9.4	-9.3	-9.3	-9.33333
	1M13	-8	-8.4	-8.5	-8.3			4IEH	-11.1	-11.2	-11.2	-11.1667		5ITU	-9	-9.5	-9.5	-9.33333
	1V4S	-8.4	-8.1	-8.4	-8.3			4R0A	-11.1	-11.2	-11.2	-11.1667		5LOF	-10	-9	-9	-9.33333
	2BK3	-7.5	-8.4	-9	-8.3			5HG8	-11.9	-10.8	-10.8	-11.1667		1YK1	-8.6	-9.7	-9.7	-9.33333
	2WY3	-8.1	-8.4	-8.4	-8.3			6ASY	-11.5	-11	-11	-11.1667		2Y7X	-9.3	-9.3	-9.3	-9.3
	3EYG	-8.6	-7.6	-8.7	-8.3			1AD8	-11.8	-10.8	-10.8	-11.1333		3MUP	-9.3	-9.3	-9.3	-9.3
	3VHE	-8.5	-8.2	-8.2	-8.3			3ZNS	-10.8	-11.3	-11.3	-11.1333		3NXP	-9.3	-9.3	-9.3	-9.3
	4D76	-8.4	-8.4	-8.1	-8.3			1NFI	-11.2	-11.2	-11	-11.1333		3QOA	-9.3	-9.3	-9.3	-9.3
	1DHT	-8.8	-8.8	-7.2	-8.26667			2A19	-11.2	-11.1	-11.1	-11.1333		2FWY	-9.5	-9.2	-9.2	-9.3
	1WBN	-8.4	-8.4	-8	-8.26667			2JFA	-11.6	-10.9	-10.9	-11.1333		2HWQ	-9.9	-9	-9	-9.3
	1XJD	-8.2	-8.3	-8.3	-8.26667			3J0A	-11.2	-11.1	-11.1	-11.1333		2Z5X	-9.1	-9.4	-9.4	-9.3
	1YOK	-8.3	-8.2	-8.3	-8.26667			3VEY	-10.9	-11.6	-10.9	-11.1333		3DY7	-10.1	-8.9	-8.9	-9.3
	2HMH	-8.3	-8.3	-8.2	-8.26667			1E 31	-11.1	-11.1	-11.1	-11.1		3IIT	-9.1	-9.4	-9.4	-9.3
	3RUK	-8.2	-8.3	-8.3	-8.26667			1IG1	-11.1	-11	-11.2	-11.1		4AOJ	-9.7	-9.1	-9.1	-9.3
	4PVU	-8.2	-8.3	-8.3	-8.26667			2QU5	-11.1	-11.1	-11.1	-11.1		4ASK	-9.1	-9.4	-9.4	-9.3
	5HG8	-8.3	-8.3	-8.2	-8.26667			2Z5Y	-11.3	-11	-11	-11.1		4DCH	-9.5	-9.2	-9.2	-9.3
	1BG1	-8.7	-8.6	-7.5	-8.26667			3CDP	-11.1	-11.1	-11.1	-11.1		1FYH	-8.8	-9.5	-9.5	-9.26667
	1P93	-7.8	-9.1	-7.9	-8.26667			3D24	-11.1	-11.1	-11.1	-11.1		2BVR	-9.2	-9.3	-9.3	-9.26667
	2OVX	-8.2	-8.2	-8.4	-8.26667			3I0N	-11.1	-11.1	-11.1	-11.1		3LQ8	-9.2	-9.3	-9.3	-9.26667
	2WEY	-8.3	-8.1	-8.4	-8.26667			4EKG	-11.1	-11.1	-11.1	-11.1		1FM6	-9	-9.4	-9.4	-9.26667
	2W8Y	-8.2	-8.2	-8.4	-8.26667			4TUZ	-11.3	-11	-11	-11.1		1P22	-9.6	-9.1	-9.1	-9.26667
	3HOD	-8.4	-8	-8.4	-8.26667			5AWD	-10.9	-11.2	-11.2	-11.1		1T64	-9	-9.4	-9.4	-9.26667
	4K9W	-8.1	-8.3	-8.4	-8.26667			1X7E	-11	-11.1	-11.1	-11.0667		1X7E	-10	-8.9	-8.9	-9.26667
	1CP3	-8	-8.3	-8.4	-8.23333			2QW4	-10.6	-11.3	-11.3	-11.0667		2DUX	-8.6	-9.6	-9.6	-9.26667
	2WGJ	-7.8	-8.5	-8.4	-8.23333			2W8Y	-10.2	-11.5	-11.5	-11.0667		2J14	-9	-9.4	-9.4	-9.26667
	3UO5	-8.2	-8.4	-8.1	-8.23333			2X39	-11.2	-11	-11	-11.0667		2X0W	-9	-9.4	-9.4	-9.26667
	3VW6	-8.4	-8.3	-8	-8.23333			2YXJ	-11.2	-11	-11	-11.0667		3HNG	-9.6	-9.1	-9.1	-9.26667
	4ISF	-8.3	-8.3	-8.1	-8.23333			3F07	-10.4	-11.4	-11.4	-11.0667		4CR5	-9.6	-9.1	-9.1	-9.26667
	5ITU	-8.2	-8.4	-8.1	-8.23333			3W33	-10.7	-11.3	-11.2	-11.0667		5UF9	-9	-9.4	-9.4	-9.26667
	1UV5	-7.9	-8.6	-8.2	-8.23333			4ZZN	-11.2	-11	-11	-11.0667		1FM9	-9.5	-9.1	-9.1	-9.23333
	2HXL	-8.2	-8.2	-8.3	-8.23333			1YOK	-11.1	-11	-11	-11.0333		3QX3	-9.9	-8.9	-8.9	-9.23333
	2PIN	-8.2	-8.3	-8.2	-8.23333			2EVW	-11.9	-10.6	-10.6	-11.0333		5IEZ	-9.5	-9.1	-9.1	-9.23333
	2V61	-8.4	-8.6	-7.7	-8.23333			3A60	-10.3	-11.4	-11.4	-11.0333		1G4U	-9.1	-9.3	-9.3	-9.23333
	2X18	-8.1	-8.4	-8.2	-8.23333			3ERT	-10.9	-11.3	-10.9	-11.0333		1NMS	-9.1	-9.3	-9.3	-9.23333
	3IPB	-7.2	-10.3	-7.2	-8.23333			3VHE	-11.3	-10.9	-10.9	-11.0333		1PPI	-8.7	-9.5	-9.5	-9.23333
	3KCG	-8.7	-7.6	-8.4	-8.23333			2P55	-11.2	-11.2	-10.7	-11.0333		3MAX	-9.3	-9.2	-9.2	-9.23333
	3NMM	-8.1	-8.3	-8.3	-8.23333			3PL6	-11.7	-10.7	-10.7	-11.0333		4WZV	-9.1	-9.3	-9.3	-9.23333
	3UOK	-8.2	-8.2	-8.3	-8.23333			1FM6	-11	-11	-11	-11		1JKL	-8.8	-9.4	-9.4	-9.2
	4LY1	-8.9	-8.1	-7.7	-8.23333			1KPF	-10.8	-11.1	-11.1	-11		1KE5	-8.8	-9.4	-9.4	-9.2
	2Z5Y	-8.4	-8.4	-7.8	-8.2			2ITP	-11	-11	-11	-11		1V04	-9	-9.3	-9.3	-9.2
	3PUF	-8.7	-7.8	-8.1	-8.2			2V0V	-11	-11	-11	-11		3DEH	-8.4	-9.6	-9.6	-9.2
	4L02	-8.5	-8.2	-7.9	-8.2			2XKW	-11	-11	-11	-11		3PLZ	-9.4	-9.1	-9.1	-9.2
	4Y72	-7.5	-8.5	-8.6	-8.2			3EQM	-11.8	-10.6	-10.6	-11		3QD6	-8.6	-9.5	-9.5	-9.2
	1NMS	-8.2	-8.2	-8.2	-8.2			3GWX	-11.1	-11	-10.9	-11		3ZGV	-9.4	-9.1	-9.1	-9.2
	2ITP	-8.2	-8.2	-8.2	-8.2			3HOK	-11	-11	-11	-11		1L6J	-9.2	-9.2	-9.2	-9.2
	3EKO	-8.2	-8.1	-8.3	-8.2			3W3G	-11.4	-10.8	-10.8	-11		3A60	-9.2	-9.2	-9.2	-9.2
	3FGU	-8.2	-8.2	-8.2	-8.2			4TV1	-11.2	-10.9	-10.9	-11		4EM9	-8.2	-9.7	-9.7	-9.2
	3LBO	-8.1	-8.3	-8.2	-8.2			4XCT	-11	-11	-11	-11		2G0H	-8.9	-9.3	-9.3	-9.16667
	4BB4	-8.2	-8.2	-8.2	-8.2			2Z6W	-11.3	-10.8	-10.8	-10.9667		2V0V	-8.9	-9.3	-9.3	-9.16667
	4ISG	-8.2	-8.2	-8.2	-8.2			1E3K	-11.1	-10.8	-11	-10.9667		1PY5	-9.3	-9.1	-9.1	-9.16667
	5TWZ	-8.2	-8.2	-8.2	-8.2			1S70	-10.9	-11	-11	-10.9667		1UY6	-9.5	-9	-9	-9.16667
	5UF9	-8.2	-8.2	-8.2	-8.2			2BT0	-11	-11.2	-10.7	-10.9667		2GS6	-9.1	-9.2	-9.2	-9.16667
	2A1A	-8.4	-8.3	-7.8	-8.16667			2I47	-10.9	-11	-11	-10.9667		3EQB	-9.1	-9.2	-9.2	-9.16667
	4MG6	-8.3	-7.9	-8.3	-8.16667			2PQ5	-11	-11.2	-10.7	-10.9667		3KRW	-9.1	-9.2	-9.2	-9.16667
	1W22	-8.2	-8.1	-8.2	-8.16667			3LQ8	-11.1	-10.9	-10.9	-10.9667		3NPC	-9.1	-9.2	-9.2	-9.16667
	2QP8	-8.3	-8.2	-8	-8.16667			3NMQ	-10.5	-11.2	-11.2	-10.9667		3ZBF	-9.5	-9	-9	-9.16667
	2QW4	-8.3	-8	-8.2	-8.16667			4ISF	-10.9	-11	-11	-10.9667		4CFF	-9.1	-9.2	-9.2	-9.16667
	3BQD	-8.2	-8.2	-8.1	-8.16667			4NA8	-10.9	-11	-11	-10.9667		4ISF	-9.3	-9.1	-9.1	-9.16667
	3GGF	-8.1	-8.2	-8.2	-8.16667			4PWL	-10.9	-11	-11	-10.9667		5UG8	-9.3	-9.1	-9.1	-9.16667
	3NXP	-8	-8	-8.5	-8.16667			1UYE	-10.6	-11.1	-11.1	-10.9333		5VAD	-9.1	-9.2	-9.2	-9.16667
	3QOA	-8.3	-8	-8.2	-8.16667			1V4S	-11	-10.9	-10.9	-10.9333		2OL2	-8.8	-9.3	-9.3	-9.13333
	4A5S	-8.2	-8.6	-7.7	-8.16667			2G0H	-10.8	-11	-11	-10.9333		4NJD	-8.8	-9.3	-9.3	-9.13333
	4CR5	-8.2	-8.1	-8.2	-8.16667			2H55	-11	-10.9	-10.9	-10.9333		1TW6	-9.4	-9	-9	-9.13333
	4FA2	-8.1	-8.2	-8.2	-8.16667			2OKK	-11	-10.9	-10.9	-10.9333		2JFA	-9.6	-8.9	-8.9	-9.13333
	4MGB	-8.1	-8.1	-8.3	-8.16667			2Y7X	-11	-10.9	-10.9	-10.9333		2PRG	-9.2	-9.1	-9.1	-9.13333
	1S70	-8.2	-8.4	-7.8	-8.13333			3AAA	-11.4	-10.7	-10.7	-10.9333		3JUI	-9	-9.2	-9.2	-9.13333
	2V60	-7.8	-8.8	-7.8	-8.13333			3HOD	-11	-10.9	-10.9	-10.9333		3ZXZ	-9	-9.2	-9.2	-9.13333
	3A62	-7.9	-8.3	-8.2	-8.13333			4DQM	-10.8	-11	-11	-10.9333		4MGB	-9.2	-9.1	-9.1	-9.13333
	3L0V	-8.3	-8.4	-7.7	-8.13333			4GQS	-11.4	-10.7	-10.7	-10.9333		1KV6	-9.3	-9	-9	-9.1
	4DY0	-8.2	-8.4	-7.8	-8.13333			4I0F	-11.2	-10.8	-10.8	-10.9333		1ZXC	-8.7	-9.3	-9.3	-9.1
	1NAX	-8.1	-8.1	-8.2	-8.13333			4MG6	-11.3	-11.1	-10.4	-10.9333		2BUJ	-8.7	-9.3	-9.3	-9.1
	1NRL	-8.3	-9.1	-7	-8.13333			4NO7	-10.8	-11	-11	-10.9333		2P55	-9.5	-8.9	-8.9	-9.1
	1SM2	-8	-8.2	-8.2	-8.13333			4RCH	-10.6	-11.1	-11.1	-10.9333		2QW4	-9.5	-8.9	-8.9	-9.1
	2P55	-8.1	-8.2	-8.1	-8.13333			5IEZ	-11.8	-10.5	-10.5	-10.9333		2X39	-9.3	-9	-9	-9.1
	3LQ8	-8.1	-8.3	-8	-8.13333			1KE8	-10.4	-11.1	-11.2	-10.9		3C10	-9.1	-9.1	-9.1	-9.1
	3OS3	-8	-8.2	-8.2	-8.13333			1YTV	-11	-11.3	-10.4	-10.9		3CDP	-8.9	-9.2	-9.2	-9.1
	3VW7	-7.8	-7.8	-8.8	-8.13333			2VPF	-11.3	-10.7	-10.7	-10.9		3G42	-8.7	-9.3	-9.3	-9.1
	4B70	-8.1	-8.2	-8.1	-8.13333			2XZT	-10.5	-11.1	-11.1	-10.9		3GCW	-8.9	-9.2	-9.2	-9.1
	1D5R	-8.1	-8	-8.2	-8.1			3D90	-11.3	-10.7	-10.7	-10.9		4DMA	-9.1	-9.1	-9.1	-9.1
	1KE8	-8.3	-8.1	-7.9	-8.1			3PP0	-10.7	-11	-11	-10.9		4ISE	-8.9	-9.2	-9.2	-9.1
	1OL6	-8.2	-8.2	-7.9	-8.1			4AOJ	-11.5	-10.6	-10.6	-10.9		4MG8	-9.1	-9.1	-9.1	-9.1
	2BYI	-7.7	-8.2	-8.4	-8.1			4CR5	-10.5	-11.1	-11.1	-10.9		4NA7	-8.9	-9.2	-9.2	-9.1
	2FDA	-8.1	-8.1	-8.1	-8.1			4EMA	-10.7	-11	-11	-10.9		5NJK	-9.3	-9	-9	-9.1
	2P3L	-7.9	-8.2	-8.2	-8.1			17GS	-11.4	-10.6	-10.6	-10.8667		1C5X	-9	-9.1	-9.1	-9.06667
	2QFO	-8.1	-8.1	-8.1	-8.1			1C1Y	-10.8	-10.9	-10.9	-10.8667		1VGE	-9	-9.1	-9.1	-9.06667
	2QRV	-8	-8.4	-7.9	-8.1			3ET3	-11	-10.8	-10.8	-10.8667		2PQ5	-9.4	-8.9	-8.9	-9.06667
	2Z5X	-8.2	-8	-8.1	-8.1			3JUI	-10.6	-11	-11	-10.8667		2QFO	-9	-9.1	-9.1	-9.06667
	3BG8	-8.1	-8.1	-8.1	-8.1			3L0V	-10.8	-10.9	-10.9	-10.8667		3A8W	-9.4	-8.9	-8.9	-9.06667
	3L0J	-8.1	-8.1	-8.1	-8.1			3LEV	-11.8	-10.4	-10.4	-10.8667		3GWX	-9	-9.1	-9.1	-9.06667
	3OQ5	-7.6	-8.5	-8.2	-8.1			4B70	-11	-10.8	-10.8	-10.8667		3PL6	-9	-9.1	-9.1	-9.06667
	3QBJ	-8	-8.1	-8.2	-8.1			4EM9	-10.6	-11	-11	-10.8667		4B70	-9	-9.1	-9.1	-9.06667
	3QD6	-7.7	-8.8	-7.8	-8.1			1JKL	-11.2	-10.7	-10.7	-10.8667		4FWF	-9	-9.1	-9.1	-9.06667
	3SWR	-8.2	-8.2	-7.9	-8.1			1YK1	-10.7	-11.2	-10.7	-10.8667		4TV1	-9.4	-8.9	-8.9	-9.06667
	3U9Q	-8.1	-8.1	-8.1	-8.1			1G73	-11.1	-10.7	-10.7	-10.8333		1JSV	-9.2	-9	-9	-9.06667
	3VJI	-8.2	-8.1	-8	-8.1			1KAV	-10.9	-10.8	-10.8	-10.8333		1KPF	-9.2	-9	-9	-9.06667
	3ZXZ	-8.1	-8.1	-8.1	-8.1			1SR7	-10.5	-11	-11	-10.8333		2NNA	-8.6	-9.3	-9.3	-9.06667
	4AG8	-8.4	-7.9	-8	-8.1			1UNL	-10.7	-10.9	-10.9	-10.8333		3D6D	-9.2	-9	-9	-9.06667
	4PNZ	-8	-7.9	-8.4	-8.1			1YWT	-10.7	-10.9	-10.9	-10.8333		4IEH	-8.8	-9.2	-9.2	-9.06667
	4X9Y	-8.1	-8.1	-8.1	-8.1			2BAW	-10.3	-11.1	-11.1	-10.8333		4MLH	-8.6	-9.3	-9.3	-9.06667
	1JMJ	-8.3	-7.9	-8	-8.06667			2NNA	-11.1	-10.7	-10.7	-10.8333		5JFR	-8.8	-9.2	-9.2	-9.06667
	2RIP	-8.1	-8	-8.1	-8.06667			2QCS	-11.1	-10.7	-10.7	-10.8333		1J1B	-8.9	-9.1	-9.1	-9.03333
	2XA0	-8	-8.1	-8.1	-8.06667			4DMA	-10.7	-10.9	-10.9	-10.8333		1K3A	-8.5	-9.3	-9.3	-9.03333
	3G0E	-7.9	-8.4	-7.9	-8.06667			4UE7	-11.1	-10.7	-10.7	-10.8333		1MCH	-8.9	-9.1	-9.1	-9.03333
	4A7A	-7.6	-7.7	-8.9	-8.06667			4URV	-9.9	-11.3	-11.3	-10.8333		1OL6	-9.3	-8.9	-8.9	-9.03333
	4FWF	-8.1	-8.5	-7.6	-8.06667			4ZSA	-10.9	-10.8	-10.8	-10.8333		1UY8	-9.3	-8.9	-8.9	-9.03333
	1G4U	-8.1	-8.1	-8	-8.06667			5J20	-10.7	-10.9	-10.9	-10.8333		1Y57	-9.1	-9	-9	-9.03333
	1OI9	-8.1	-8.1	-8	-8.06667			1FLT	-10.8	-10.8	-10.8	-10.8		1ZUC	-8.9	-9.1	-9.1	-9.03333
	1ZYS	-8	-8	-8.2	-8.06667			2ITW	-10.8	-10.8	-10.8	-10.8		3ADS	-8.9	-9.1	-9.1	-9.03333
	2AL6	-8.1	-8.1	-8	-8.06667			3BG8	-10.8	-10.8	-10.8	-10.8		3EML	-8.9	-9.1	-9.1	-9.03333
	2X0W	-7.9	-8.6	-7.7	-8.06667			1A9U	-10.6	-10.9	-10.9	-10.8		3KPJ	-8.7	-9.2	-9.2	-9.03333
	3IIT	-7.9	-8.5	-7.8	-8.06667			1Q5K	-11.2	-10.6	-10.6	-10.8		3L4W	-8.7	-9.2	-9.2	-9.03333
	4DJH	-8.2	-7.8	-8.2	-8.06667			1TB6	-10.2	-11	-11.2	-10.8		3NL7	-9.3	-8.9	-8.9	-9.03333
	4I5I	-8.1	-8.1	-8	-8.06667			1UYF	-10.4	-11	-11	-10.8		3SWR	-9.9	-8.6	-8.6	-9.03333
	4W93	-8	-8	-8.2	-8.06667			3IIT	-10.6	-10.9	-10.9	-10.8		4I0F	-8.9	-9.1	-9.1	-9.03333
	1NFI	-8.1	-7.8	-8.2	-8.03333			3OLD	-10.6	-10.9	-10.9	-10.8		4IWV	-8.7	-9.2	-9.2	-9.03333
	1SQN	-7.8	-8.4	-7.9	-8.03333			3SOR	-10.4	-11	-11	-10.8		4W93	-8.9	-9.1	-9.1	-9.03333
	2FV5	-8.1	-8.1	-7.9	-8.03333			3SW2	-10.6	-10.9	-10.9	-10.8		1GS4	-8.4	-9.3	-9.3	-9
	2GL8	-8	-8	-8.1	-8.03333			5UF9	-11.2	-10.6	-10.6	-10.8		1KKQ	-9.4	-8.8	-8.8	-9
	2HK5	-8	-8	-8.1	-8.03333			1KV2	-10.9	-10.7	-10.7	-10.7667		3ZZE	-9.4	-8.8	-8.8	-9
	2XIR	-7.9	-8.3	-7.9	-8.03333			1X78	-10.7	-10.8	-10.8	-10.7667		1E 31	-9	-9	-9	-9
	3BMY	-8.1	-8	-8	-8.03333			1ZHM	-10.3	-11	-11	-10.7667		1S3X	-8.2	-9.4	-9.4	-9
	3D90	-8.2	-8.6	-7.3	-8.03333			2WEY	-10.9	-10.7	-10.7	-10.7667		1UYI	-8.8	-9.1	-9.1	-9
	3FR0	-8	-8.1	-8	-8.03333			3GYU	-10.3	-11	-11	-10.7667		2RB4	-9	-9	-9	-9
	3PSL	-8.1	-8	-8	-8.03333			1GJO	-10.6	-10.8	-10.8	-10.7333		2YJD	-8.2	-9.4	-9.4	-9
	3RQD	-8.2	-8	-7.9	-8.03333			1KV6	-10.6	-10.8	-10.8	-10.7333		3FR0	-9	-9	-9	-9
	4ASD	-8	-8.1	-8	-8.03333			1NCF	-10.6	-10.8	-10.8	-10.7333		3VEY	-9.2	-8.9	-8.9	-9
	4IS8	-7.9	-8.1	-8.1	-8.03333			1NQL	-10.8	-10.7	-10.7	-10.7333		4MGA	-8.8	-9.1	-9.1	-9
	4MGA	-8.1	-8	-8	-8.03333			1T64	-11	-10.6	-10.6	-10.7333		5J6N	-9	-9	-9	-9
	4ZZN	-8	-8	-8.1	-8.03333			1UY6	-10.8	-10.7	-10.7	-10.7333		1OI9	-8.6	-9.2	-9.2	-9
	1MCH	-8.1	-7.9	-8	-8			2FDA	-11	-10.6	-10.6	-10.7333		2XRA	-8.6	-9.2	-9.2	-9
	2A19	-7.8	-8.1	-8.1	-8			2JF9	-10.6	-10.8	-10.8	-10.7333		3KYT	-8.6	-9.2	-9.2	-9
	2J14	-7.9	-8.2	-7.9	-8			2OL2	-11	-10.6	-10.6	-10.7333		1DBH	-9.1	-8.9	-8.9	-8.96667
	2QMG	-8	-8.1	-7.9	-8			2XRA	-11	-10.6	-10.6	-10.7333		1FLT	-9.3	-8.8	-8.8	-8.96667
	2VRM	-7.9	-7.9	-8.2	-8			3D6D	-10.6	-10.8	-10.8	-10.7333		1GWX	-8.9	-9	-9	-8.96667
	2W1C	-8	-8	-8	-8			3JXU	-10.6	-10.8	-10.8	-10.7333		1HCG	-8.7	-9.1	-9.1	-8.96667
	2X13	-8.1	-8	-7.9	-8			3PSL	-11.2	-10.5	-10.5	-10.7333		1I09	-9.5	-8.7	-8.7	-8.96667
	2XN9	-8	-8.1	-7.9	-8			3QKL	-10.8	-10.7	-10.7	-10.7333		1IT6	-8.9	-9	-9	-8.96667
	3E8N	-7.9	-7.9	-8.2	-8			4ASK	-10.8	-10.7	-10.7	-10.7333		2QON	-8.9	-9	-9	-8.96667
	3EKR	-8	-8	-8	-8			4DVF	-10.6	-10.8	-10.8	-10.7333		3I0N	-8.9	-9	-9	-8.96667
	3L2Y	-7.9	-8	-8.1	-8			4LVT	-11	-10.6	-10.6	-10.7333		3IMX	-8.7	-9.1	-9.1	-8.96667
	3OWD	-7.7	-8.1	-8.2	-8			1IR3	-10	-11.1	-11	-10.7		3O3U	-9.7	-8.6	-8.6	-8.96667
	3ZZE	-7.8	-8.4	-7.8	-8			1PPI	-10.5	-10.8	-10.8	-10.7		3SOS	-9.1	-8.9	-8.9	-8.96667
	4GQS	-8.1	-8	-7.9	-8			2CCU	-10.9	-10.6	-10.6	-10.7		4EKG	-8.9	-9	-9	-8.96667
	4R7H	-8.5	-7	-8.5	-8			2HR7	-10.9	-10.6	-10.6	-10.7		4LY1	-8.9	-9	-9	-8.96667
	5JFR	-8.1	-8.1	-7.8	-8			2ITX	-10.5	-10.8	-10.8	-10.7		4MG5	-9.1	-8.9	-8.9	-8.96667
	2XK9	-7.3	-9.3	-7.3	-7.96667			3UYT	-10.9	-10.6	-10.6	-10.7		4MG9	-9.1	-8.9	-8.9	-8.96667
	1QKU	-7.9	-8	-8	-7.96667			3ZGV	-11.5	-10.3	-10.3	-10.7		4NA8	-8.9	-9	-9	-8.96667
	2CCS	-7.9	-8	-8	-7.96667			4DM6	-10.9	-10.6	-10.6	-10.7		5EGM	-8.5	-9.2	-9.2	-8.96667
	3GWX	-8.1	-7.9	-7.9	-7.96667			5HK1	-10.9	-10.6	-10.6	-10.7		1LV2	-9.2	-8.8	-8.8	-8.93333
	3JZC	-8.1	-7.9	-7.9	-7.96667			1DBH	-10.7	-10.7	-10.7	-10.7		1WBN	-9.2	-8.8	-8.8	-8.93333
	4BF2	-7.9	-7.8	-8.2	-7.96667			3O0I	-10.7	-10.7	-10.7	-10.7		2PD5	-8.8	-9	-9	-8.93333
	4OAR	-7.9	-8	-8	-7.96667			3TXO	-10.7	-10.7	-10.7	-10.7		2WGJ	-9.2	-8.8	-8.8	-8.93333
	1DB1	-7.9	-8	-7.9	-7.93333			4NA7	-10.7	-10.7	-10.7	-10.7		3MWD	-8.8	-9	-9	-8.93333
	1GWX	-7.9	-7.9	-8	-7.93333			1CP3	-10.8	-10.6	-10.6	-10.6667		3ZNS	-8.8	-9	-9	-8.93333
	1IT6	-7.9	-8	-7.9	-7.93333			1H00	-10.6	-10.7	-10.7	-10.6667		4EY5	-9.2	-8.8	-8.8	-8.93333
	2YDO	-7.5	-9	-7.3	-7.93333			1J1B	-10.6	-10.7	-10.7	-10.6667		2WJO	-9	-8.9	-8.9	-8.93333
	3EAX	-8	-8.1	-7.7	-7.93333			1JMJ	-10.6	-10.7	-10.7	-10.6667		4EK4	-9	-8.9	-8.9	-8.93333
	3G42	-7.5	-8.3	-8	-7.93333			1NMS	-10.4	-10.8	-10.8	-10.6667		1A9U	-8.7	-9	-9	-8.9
	3KPJ	-8	-7.8	-8	-7.93333			1US0	-10.6	-10.7	-10.7	-10.6667		1BJ4	-8.7	-9	-9	-8.9
	3L9J	-7.1	-7.2	-9.5	-7.93333			1VGE	-10.4	-10.8	-10.8	-10.6667		1KV2	-8.1	-9.3	-9.3	-8.9
	3UNJ	-8	-7.9	-7.9	-7.93333			3C10	-10.8	-10.6	-10.6	-10.6667		1XJD	-8.7	-9	-9	-8.9
	4MGD	-7.9	-8	-7.9	-7.93333			3EKR	-10.7	-11	-10.3	-10.6667		2JJK	-8.7	-9	-9	-8.9
	5UG8	-7.8	-8.3	-7.7	-7.93333			3ZBF	-10.6	-10.7	-10.7	-10.6667		2QMG	-8.5	-9.1	-9.1	-8.9
	1OJC	-7.5	-8.7	-7.6	-7.93333			4ASD	-10.8	-10.6	-10.6	-10.6667		2WEY	-8.7	-9	-9	-8.9
	2BOH	-8.1	-8.1	-7.6	-7.93333			4MGB	-10.6	-10.7	-10.7	-10.6667		2XU7	-9.3	-8.7	-8.7	-8.9
	2QG2	-8.2	-8.1	-7.5	-7.93333			3FF8	-10.1	-11	-10.8	-10.6333		3EKR	-8.3	-9.2	-9.2	-8.9
	3DEH	-7.7	-8	-8.1	-7.93333			1CG6	-10.5	-10.7	-10.7	-10.6333		3L0V	-8.5	-9.1	-9.1	-8.9
	3F6K	-7.9	-7.8	-8.1	-7.93333			1HCG	-10.9	-10.5	-10.5	-10.6333		3TXO	-8.9	-8.9	-8.9	-8.9
	3UYT	-7.8	-7.6	-8.4	-7.93333			1NW9	-10.7	-10.6	-10.6	-10.6333		4EY4	-9.1	-8.8	-8.8	-8.9
	2CCU	-7.9	-7.9	-7.9	-7.9			1UYM	-10.5	-10.7	-10.7	-10.6333		4UDD	-8.3	-9.2	-9.2	-8.9
	2P3T	-7.9	-7.9	-7.9	-7.9			1V04	-10.5	-10.7	-10.7	-10.6333		1AD8	-9.4	-8.6	-8.6	-8.86667
	2WKM	-7.9	-7.9	-7.9	-7.9			3C0Z	-10.9	-10.5	-10.5	-10.6333		1CBS	-8.8	-8.9	-8.9	-8.86667
	3VJH	-7.9	-7.9	-7.9	-7.9			3F88	-10.9	-10.5	-10.5	-10.6333		1JMJ	-8.8	-8.9	-8.9	-8.86667
	3W33	-7.9	-7.9	-7.9	-7.9			3KCG	-11.1	-10.4	-10.4	-10.6333		1KE8	-8.4	-9.1	-9.1	-8.86667
	4IWV	-7.9	-7.9	-7.9	-7.9			5VAD	-10.5	-10.7	-10.7	-10.6333		1NQL	-8.6	-9	-9	-8.86667
	4J8M	-7.9	-7.9	-7.9	-7.9			1K3A	-10	-10.9	-10.9	-10.6		2HR7	-8.6	-9	-9	-8.86667
	5J6N	-7.9	-7.9	-7.9	-7.9			1UY7	-10.8	-10.5	-10.5	-10.6		2Y1L	-8.6	-9	-9	-8.86667
	1FLT	-8	-7.9	-7.8	-7.9			1XJD	-11	-10.4	-10.4	-10.6		3EKO	-9.4	-8.6	-8.6	-8.86667
	1MVC	-8.1	-7.9	-7.7	-7.9			2XIR	-11	-10.4	-10.4	-10.6		3FF8	-9	-8.8	-8.8	-8.86667
	2FDV	-8.6	-7.6	-7.5	-7.9			4L3Q	-10.6	-10.6	-10.6	-10.6		4DM6	-8.8	-8.9	-8.9	-8.86667
	2QCS	-7.5	-8.1	-8.1	-7.9			5FNC	-10.4	-10.7	-10.7	-10.6		4MG7	-8.6	-9	-9	-8.86667
	3AAA	-7.9	-8	-7.8	-7.9			5UG8	-11	-10.4	-10.4	-10.6		4RCH	-8.8	-8.9	-8.9	-8.86667
	3EQB	-7.9	-7.8	-8	-7.9			1I7I	-10.5	-10.6	-10.6	-10.5667		2GS2	-8.2	-9.2	-9.2	-8.86667
	1CZA	-8.1	-8.1	-7.4	-7.86667			2HK5	-10.5	-10.6	-10.6	-10.5667		1BQQ	-8.7	-8.9	-8.9	-8.83333
	1IR3	-8	-7.8	-7.8	-7.86667			2RB4	-10.5	-10.6	-10.6	-10.5667		1DAN	-8.7	-8.9	-8.9	-8.83333
	2HWQ	-7.9	-8	-7.7	-7.86667			2X13	-10.5	-10.6	-10.6	-10.5667		1EXT	-9.3	-8.6	-8.6	-8.83333
	2UWD	-7.9	-7.9	-7.8	-7.86667			3BCJ	-10.5	-10.6	-10.6	-10.5667		1YOK	-8.7	-8.9	-8.9	-8.83333
	2XAC	-7.9	-7.8	-7.9	-7.86667			5TKS	-10.5	-10.6	-10.6	-10.5667		2VPF	-8.7	-8.9	-8.9	-8.83333
	2Y1L	-7.9	-7.8	-7.9	-7.86667			1Y57	-10.7	-10.5	-10.5	-10.5667		2X2L	-8.9	-8.8	-8.8	-8.83333
	3BTR	-7.9	-7.9	-7.8	-7.86667			2ITZ	-10.3	-10.7	-10.7	-10.5667		3ADT	-8.7	-8.9	-8.9	-8.83333
	3INH	-8.2	-7.3	-8.1	-7.86667			2Y1L	-10.1	-10.8	-10.8	-10.5667		3EO9	-8.7	-8.9	-8.9	-8.83333
	3OD5	-7.9	-7.9	-7.8	-7.86667			3HHU	-10.3	-10.7	-10.7	-10.5667		3GYU	-8.9	-8.8	-8.8	-8.83333
	3PP0	-7.5	-8.2	-7.9	-7.86667			3JRW	-11.1	-10.3	-10.3	-10.5667		3KQR	-8.7	-8.9	-8.9	-8.83333
	4BTI	-7.7	-7.9	-8	-7.86667			3QD6	-10.3	-10.7	-10.7	-10.5667		3LEV	-8.9	-8.8	-8.8	-8.83333
	4LVT	-7.8	-7.9	-7.9	-7.86667			3TOP	-11.3	-10.2	-10.2	-10.5667		4MGD	-8.7	-8.9	-8.9	-8.83333
	4LXZ	-8	-7.8	-7.8	-7.86667			4MAN	-10.7	-10.5	-10.5	-10.5667		4OGH	-8.5	-9	-9	-8.83333
	4MG8	-7.7	-8.4	-7.5	-7.86667			4W93	-10.1	-10.8	-10.8	-10.5667		4TUZ	-8.9	-8.8	-8.8	-8.83333
	2BVR	-8.1	-7.8	-7.7	-7.86667			1C5X	-10.4	-10.6	-10.6	-10.5333		2BYH	-8.1	-9.2	-9.2	-8.83333
	2J4I	-7.8	-8.1	-7.7	-7.86667			1K4W	-10.6	-10.5	-10.5	-10.5333		2WKM	-9.1	-8.7	-8.7	-8.83333
	5KBY	-7.8	-8.1	-7.7	-7.86667			1MCH	-11	-10.3	-10.3	-10.5333		1NAX	-8.8			-8.8
	1GFW	-7.9	-7.9	-7.7	-7.83333			1SQN	-10.6	-10.5	-10.5	-10.5333		2XK9	-8.8	-8.8	-8.8	-8.8
	2XKW	-7.9	-7.4	-8.2	-7.83333			3ADT	-10.4	-10.6	-10.6	-10.5333		3IEO	-8.8	-8.8	-8.8	-8.8
	3CQU	-8	-7.8	-7.7	-7.83333			3DEH	-10.6	-10.5	-10.5	-10.5333		5TKS	-8.8	-8.8	-8.8	-8.8
	3SOR	-8	-7.5	-8	-7.83333			3FT8	-10.6	-10.5	-10.5	-10.5333		2OKK	-9.2	-8.6	-8.6	-8.8
	5NZO	-8	-7.8	-7.7	-7.83333			4AG8	-10.8	-10.4	-10.4	-10.5333		2XZT	-8.4	-9	-9	-8.8
	1IG1	-7.8	-7.8	-7.8	-7.8			4BF2	-10.2	-10.7	-10.7	-10.5333		2YJA	-8.6	-8.9	-8.9	-8.8
	1MV9	-7.9	-7.6	-7.9	-7.8			4MGA	-10.4	-10.6	-10.6	-10.5333		3AAA	-8.6	-8.9	-8.9	-8.8
	1OJA	-7.8	-7.8	-7.8	-7.8			3KYT	-10.3	-10.6	-10.6	-10.5		3G9E	-8.4	-9	-9	-8.8
	2XRU	-7.8	-7.8	-7.8	-7.8			3NPC	-10.3	-10.6	-10.6	-10.5		4WVT	-9	-8.7	-8.7	-8.8
	2XZT	-7.7	-8	-7.7	-7.8			3QOA	-10.5	-10.5	-10.5	-10.5		5TWZ	-8.6	-8.9	-8.9	-8.8
	3I0N	-7.5	-7.6	-8.3	-7.8			4D76	-10.5	-10.5	-10.5	-10.5		1GFW	-8.7	-8.8	-8.8	-8.76667
	3JS2	-7.5	-8.3	-7.6	-7.8			4EK4	-10.5	-10.5	-10.5	-10.5		1MAZ	-8.7	-8.8	-8.8	-8.76667
	3LEV	-7.9	-7.9	-7.6	-7.8			4KXQ	-10.7	-10.4	-10.4	-10.5		2W8Y	-8.9	-8.7	-8.7	-8.76667
	3PTA	-8.1	-7.7	-7.6	-7.8			4MGD	-10.1	-10.7	-10.7	-10.5		1YC3	-9.1	-8.6	-8.6	-8.76667
	3UIU	-7.8	-7.8	-7.8	-7.8			1EK3	-10.6	-10.4	-10.4	-10.4667		3A62	-8.5	-8.9	-8.9	-8.76667
	4EBV	-7.8	-7.8	-7.8	-7.8			1GWX	-9.8	-10.8	-10.8	-10.4667		3OWD	-8.5	-8.9	-8.9	-8.76667
	4MGC	-7.8	-7.8	-7.8	-7.8			1OI9	-9.6	-10.9	-10.9	-10.4667		3PTA	-9.1	-8.6	-8.6	-8.76667
	4RCH	-7.4	-8.1	-7.9	-7.8			1UYI	-10.6	-10.4	-10.4	-10.4667		4XRY	-9.1	-8.6	-8.6	-8.76667
	1LBD	-8	-7.9	-7.4	-7.76667			2P3L	-10.6	-10.4	-10.4	-10.4667		1GJO	-8.4	-8.9	-8.9	-8.73333
	1LV2	-7.8	-7.7	-7.8	-7.76667			3KQR	-10.4	-10.5	-10.5	-10.4667		2OJS	-9	-8.6	-8.6	-8.73333
	1N4Q	-7.7	-7.6	-8	-7.76667			4FVT	-11	-10.2	-10.2	-10.4667		2Z5Y	-8.4	-8.9	-8.9	-8.73333
	1XB7	-7.6	-7.9	-7.8	-7.76667			4WVT	-10.6	-10.4	-10.4	-10.4667		3OB7	-9	-8.6	-8.6	-8.73333
	2C64	-7.8	-7.7	-7.8	-7.76667			1BQQ	-10.7	-10.3	-10.3	-10.4333		3UYT	-8.4	-8.9	-8.9	-8.73333
	2OL2	-7.5	-7.8	-8	-7.76667			1UHL	-10.3	-10.5	-10.5	-10.4333		4IS8	-9	-8.6	-8.6	-8.73333
	2XUM	-8.1	-8	-7.2	-7.76667			1UYC	-10.3	-10.5	-10.5	-10.4333		1QKU	-9.2	-8.5	-8.5	-8.73333
	2Z6W	-7.7	-7.8	-7.8	-7.76667			1UYD	-10.7	-10.3	-10.3	-10.4333		1V4S	-8.2	-9	-9	-8.73333
	3ECS	-7.6	-7.9	-7.8	-7.76667			2BUJ	-10.7	-10.3	-10.3	-10.4333		2BSM	-8.6	-8.8	-8.8	-8.73333
	3MUP	-7.7	-7.8	-7.8	-7.76667			4DJH	-10.3	-10.5	-10.5	-10.4333		2ITW	-8.2	-9	-9	-8.73333
	3ZEP	-7.3	-7.7	-8.3	-7.76667			2VXT	-10.5	-10.4	-10.4	-10.4333		2QRV	-8.8	-8.7	-8.7	-8.73333
	4EMA	-7.9	-7.7	-7.7	-7.76667			3NL7	-10.5	-10.4	-10.4	-10.4333		3C0Z	-8.8	-8.7	-8.7	-8.73333
	5HK1	-7.7	-7.8	-7.8	-7.76667			4WZV	-10.5	-10.4	-10.4	-10.4333		3KCG	-8.6	-8.8	-8.8	-8.73333
	5KYJ	-7.7	-7.7	-7.9	-7.76667			1AE8	-10.6	-10.3	-10.3	-10.4		4UDB	-8.8	-8.7	-8.7	-8.73333
	2JJC	-8.1	-7.3	-7.9	-7.76667			1D5R	-10.6	-10.3	-10.3	-10.4		1SR7	-8.3	-8.9	-8.9	-8.7
	2WJO	-7.6	-7.8	-7.9	-7.76667			1JDH	-10	-10.6	-10.6	-10.4		4DVF	-9.1	-8.5	-8.5	-8.7
	4EM9	-8.1	-7.3	-7.9	-7.76667			1R2D	-10.6	-10.3	-10.3	-10.4		4ISG	-7.9	-9.1	-9.1	-8.7
	1C1Y	-7.4	-7.9	-7.9	-7.73333			2CCS	-10	-10.6	-10.6	-10.4		5KYJ	-9.3	-8.4	-8.4	-8.7
	2PD5	-7.9	-7.7	-7.6	-7.73333			2DUX	-10.4	-10.4	-10.4	-10.4		1ZYJ	-8.7	-8.7	-8.7	-8.7
	2WEZ	-7.9	-7.9	-7.4	-7.73333			2FWZ	-10	-10.6	-10.6	-10.4		4MDN	-8.7	-8.7	-8.7	-8.7
	1AD8	-7.7	-7.8	-7.7	-7.73333			2QON	-10.2	-10.5	-10.5	-10.4		5C91	-8.7	-8.7	-8.7	-8.7
	1CG6	-7.8	-7.6	-7.8	-7.73333			2YJD	-10.2	-10.5	-10.5	-10.4		2BYI	-8.4	-8.8	-8.8	-8.66667
	1G73	-7.4	-7.8	-8	-7.73333			3UNJ	-11.4	-9.9	-9.9	-10.4		3ZME	-8.4	-8.8	-8.8	-8.66667
	1OSF	-7.8	-7.8	-7.6	-7.73333			4AJU	-10.8	-10.2	-10.2	-10.4		1N4Q	-8.6	-8.7	-8.7	-8.66667
	1S2Y	-7.8	-7.6	-7.8	-7.73333			1L6J	-10.5	-10.3	-10.3	-10.3667		1SJ0	-9.2	-8.4	-8.4	-8.66667
	1ZXC	-7.7	-7.8	-7.7	-7.73333			1UYH	-10.5	-10.3	-10.3	-10.3667		2I47	-8.6	-8.7	-8.7	-8.66667
	2BSM	-7.3	-8.1	-7.8	-7.73333			2CCT	-10.5	-10.3	-10.3	-10.3667		2QCS	-8.6	-8.7	-8.7	-8.66667
	2CCT	-7.9	-7.5	-7.8	-7.73333			2UWD	-10.5	-10.3	-10.3	-10.3667		2QG2	-9	-8.5	-8.5	-8.66667
	2ITU	-7.3	-7.9	-8	-7.73333			2VCJ	-10.5	-10.3	-10.3	-10.3667		3OLW	-8.6	-8.7	-8.7	-8.66667
	3ET3	-7.7	-7.8	-7.7	-7.73333			3OY8	-10.3	-10.4	-10.4	-10.3667		4MGC	-8.2	-8.9	-8.9	-8.66667
	3OB7	-8.1	-7.6	-7.5	-7.73333			3ZZE	-10.5	-10.3	-10.3	-10.3667		6ASY	-8.8	-8.6	-8.6	-8.66667
	3P1D	-7.9	-7.6	-7.7	-7.73333			4X9Y	-10.5	-10.3	-10.3	-10.3667		1YET	-8.3	-8.8	-8.8	-8.63333
	4L3Q	-7.6	-8	-7.6	-7.73333			1DAN	-10.7	-10.2	-10.2	-10.3667		3ECS	-8.3	-8.8	-8.8	-8.63333
	4PWL	-7.8	-7.6	-7.8	-7.73333			3MWD	-10.7	-10.2	-10.2	-10.3667		3F88	-8.3	-8.8	-8.8	-8.63333
	4R3C	-7.7	-7.7	-7.8	-7.73333			3VJH	-10.7	-10.2	-10.2	-10.3667		1BG1	-8.1	-8.9	-8.9	-8.63333
	4URV	-7.7	-7.7	-7.8	-7.73333			1CZA	-11	-10	-10	-10.3333		2XKW	-8.7	-8.6	-8.6	-8.63333
	1EV3	-7.7	-7.7	-7.7	-7.7			1UYK	-10	-10.5	-10.5	-10.3333		3PP0	-8.5	-8.7	-8.7	-8.63333
	1H00	-7.7	-7.6	-7.8	-7.7			2GS6	-10.4	-10.3	-10.3	-10.3333		4BAQ	-8.9	-8.5	-8.5	-8.63333
	1HCG	-7.7	-7.7	-7.7	-7.7			2R4B	-11.2	-9.9	-9.9	-10.3333		4J8M	-8.5	-8.7	-8.7	-8.63333
	1XAP	-8.5	-7.3	-7.3	-7.7			3FR0	-10.4	-10.3	-10.3	-10.3333		4JZF	-8.5	-8.7	-8.7	-8.63333
	2C70	-7.9	-7.5	-7.7	-7.7			3OD5	-11	-10	-10	-10.3333		4MLE	-8.7	-8.6	-8.6	-8.63333
	2XRA	-7.9	-7.4	-7.8	-7.7			3QAK	-10.2	-10.4	-10.4	-10.3333		4THN	-8.7	-8.6	-8.6	-8.63333
	2Y7X	-7.6	-7.6	-7.9	-7.7			5TQE	-9.8	-10.6	-10.6	-10.3333		4ZSA	-8.7	-8.6	-8.6	-8.63333
	3D9I	-7.4	-7.3	-8.4	-7.7			2PRG	-10.6	-10.2	-10.2	-10.3333		5J2X	-8.9	-8.5	-8.5	-8.63333
	3O5X	-7.9	-7.7	-7.5	-7.7			4DY0	-9.6	-10.7	-10.7	-10.3333		5TQE	-8.9	-8.5	-8.5	-8.63333
	4MDN	-7.7	-7.7	-7.7	-7.7			1BSX	-10.3	-10.3	-10.3	-10.3		1CZA	-8.4	-8.7	-8.7	-8.6
	4MG9	-7.5	-7.8	-7.8	-7.7			1MAZ	-10.3	-10.3	-10.3	-10.3		1N83	-8.8	-8.5	-8.5	-8.6
	1DAN	-7.8	-7.6	-7.7	-7.7			3D9I	-10.3	-10.3	-10.3	-10.3		1NCF	-8.6			-8.6
	1I7I	-7.6	-7.7	-7.7	-7.66667			1XB7	-10.1	-10.4	-10.4	-10.3		1NFI	-8.6			-8.6
	1S3B	-7.7	-7.6	-7.7	-7.66667			3G9E	-10.1	-10.4	-10.4	-10.3		2ITP	-9	-8.4	-8.4	-8.6
	1WKW	-7.7	-7.6	-7.7	-7.66667			3INH	-10.5	-10.2	-10.2	-10.3		2UV5	-8.8	-8.5	-8.5	-8.6
	1X78	-7.6	-7.8	-7.6	-7.66667			3LBO	-10.5	-10.2	-10.2	-10.3		2XUM	-8.8	-8.5	-8.5	-8.6
	2B7A	-7.4	-7	-8.6	-7.66667			3PM0	-10.7	-10.1	-10.1	-10.3		3INH	-9.2	-8.3	-8.3	-8.6
	2C67	-7.5	-7.9	-7.6	-7.66667			4FWF	-10.1	-10.4	-10.4	-10.3		3J0A	-9.2	-8.3	-8.3	-8.6
	2ITZ	-7.6	-7.6	-7.8	-7.66667			4NJD	-10.5	-10.2	-10.2	-10.3		3KWA	-8.8	-8.5	-8.5	-8.6
	2X0G	-8	-7.7	-7.3	-7.66667			5J2X	-10.1	-10.4	-10.4	-10.3		4LVT	-8.8	-8.5	-8.5	-8.6
	3A5J	-7.8	-7.7	-7.5	-7.66667			5JFR	-10.1	-10.4	-10.4	-10.3		1NRL	-8.5	-8.6	-8.6	-8.56667
	3BCJ	-7.7	-7.7	-7.6	-7.66667			1FM9	-10.2	-10.3	-10.3	-10.2667		2ITZ	-8.9	-8.4	-8.4	-8.56667
	3L4W	-7.7	-7.4	-7.9	-7.66667			1PY5	-10.4	-10.2	-10.2	-10.2667		3G0E	-8.9	-8.4	-8.4	-8.56667
	3MAP	-7.7	-7.6	-7.7	-7.66667			2XUM	-10.4	-10.2	-10.2	-10.2667		3PM0	-8.5	-8.6	-8.6	-8.56667
	4AJU	-7.9	-7.4	-7.7	-7.66667			3L9J	-10.2	-10.3	-10.3	-10.2667		4FA2	-8.9	-8.4	-8.4	-8.56667
	4M8E	-7.5	-7.8	-7.7	-7.66667			4MGC	-10.4	-10.2	-10.2	-10.2667		4R3C	-8.5	-8.6	-8.6	-8.56667
	4NA8	-7.6	-7.6	-7.8	-7.66667			4OGH	-10.2	-10.3	-10.3	-10.2667		4WH9	-8.5	-8.6	-8.6	-8.56667
	4OGH	-7.3	-8	-7.7	-7.66667			4UDB	-10.8	-10	-10	-10.2667		1H00	-8.3	-8.7	-8.7	-8.56667
	1FYH	-7.7	-7.9	-7.3	-7.63333			5EGM	-10.4	-10.2	-10.2	-10.2667		1KAO	-8.7	-8.5	-8.5	-8.56667
	4KXQ	-7.4	-7.2	-8.3	-7.63333			1YWN	-10.6	-10.1	-10.1	-10.2667		1TB6	-8.7	-8.5	-8.5	-8.56667
	1SAC	-7.9	-7.1	-7.9	-7.63333			2F71	-10	-10.4	-10.4	-10.2667		2B7A	-8.7	-8.5	-8.5	-8.56667
	2ITX	-7.6	-7.6	-7.7	-7.63333			3QU8	-11	-9.9	-9.9	-10.2667		2JJC	-8.1	-8.8	-8.8	-8.56667
	2XP2	-7.6	-7.7	-7.6	-7.63333			3UIH	-10	-10.4	-10.4	-10.2667		4MG6	-8.7	-8.5	-8.5	-8.56667
	3BQR	-7.6	-7.7	-7.6	-7.63333			4BAQ	-10.6	-10.1	-10.1	-10.2667		4MJH	-8.3	-8.7	-8.7	-8.56667
	3SOS	-7.6	-7.7	-7.6	-7.63333			3CQU	-9.9	-10.4	-10.4	-10.2333		4Y72	-8.3	-8.7	-8.7	-8.56667
	3SW2	-7.7	-7.6	-7.6	-7.63333			3P1D	-9.9	-10.4	-10.4	-10.2333		1I3O	-8.4	-8.6	-8.6	-8.53333
	5J2X	-7.6	-7.5	-7.8	-7.63333			1RE1	-10.3	-10.2	-10.2	-10.2333		1P2S	-8.6	-8.5	-8.5	-8.53333
	5UCH	-7.5	-7.7	-7.7	-7.63333			1XAP	-10.3	-10.2	-10.2	-10.2333		1US0	-8.2	-8.7	-8.7	-8.53333
	1A4W	-7.7	-7.4	-7.7	-7.6			2FWY	-10.3	-10.2	-10.2	-10.2333		2ITU	-8.2	-8.7	-8.7	-8.53333
	1KAO	-7.4	-7.7	-7.7	-7.6			2X57	-10.7	-10	-10	-10.2333		3D9I	-8.6	-8.5	-8.5	-8.53333
	2JFA	-7.8	-7.5	-7.5	-7.6			3G04	-10.7	-10	-10	-10.2333		4DY0	-8.4	-8.6	-8.6	-8.53333
	2YDV	-7.5	-7	-8.3	-7.6			3UL7	-10.1	-10.3	-10.3	-10.2333		1A28	-8.9	-8.3	-8.3	-8.5
	3J0A	-7.7	-7.7	-7.4	-7.6			4THN	-10.1	-10.3	-10.3	-10.2333		1MV9	-8.9	-8.3	-8.3	-8.5
	1C5X	-7.5	-7.7	-7.6	-7.6			1K74	-10.6	-10	-10	-10.2		1BSX	-8.7	-8.4	-8.4	-8.5
	1NCF	-7.6	-7.6	-7.6	-7.6			1MV9	-10.4	-10.1	-10.1	-10.2		1YWT	-8.5	-8.5	-8.5	-8.5
	1RE1	-7.6	-7.6	-7.6	-7.6			1OSF	-10.4	-10.1	-10.1	-10.2		3LE9	-8.7	-8.4	-8.4	-8.5
	1XTS	-7.6	-7.6	-7.6	-7.6			1ZUC	-10	-10.3	-10.3	-10.2		2ITN	-8.1	-8.7	-8.7	-8.5
	2GS6	-7.6	-7.6	-7.6	-7.6			2OJS	-10.6	-10	-10	-10.2		3P1D	-8.1	-8.7	-8.7	-8.5
	2WEW	-7.6	-7.6	-7.6	-7.6			2UV5	-10	-10.3	-10.3	-10.2		1MVC	-8.6	-8.4	-8.4	-8.46667
	3H1X	-7.6	-7.6	-7.6	-7.6			3K97	-10	-10.3	-10.3	-10.2		1RE1	-8.4	-8.5	-8.5	-8.46667
	3JRW	-7.6	-7.6	-7.6	-7.6			3U6I	-9.6	-10.5	-10.5	-10.2		1SQN	-8.8	-8.3	-8.3	-8.46667
	3OY8	-7.6	-7.6	-7.6	-7.6			1I3O	-10.2	-10.2	-10.2	-10.2		2CCU	-8.6	-8.4	-8.4	-8.46667
	4BAQ	-7.6	-7.6	-7.6	-7.6			1N83	-11.2	-9.7	-9.7	-10.2		3CDS	-8.4	-8.5	-8.5	-8.46667
	4G5J	-7.7	-7.5	-7.6	-7.6			2BGD	-9.9	-10.3	-10.3	-10.1667		3K97	-8.4	-8.5	-8.5	-8.46667
	4M8H	-7.6	-7.6	-7.6	-7.6			1BJ4	-10.7	-9.9	-9.9	-10.1667		3L2Y	-8.4	-8.5	-8.5	-8.46667
	4WH9	-7.6	-7.6	-7.6	-7.6			1SVC	-10.3	-10.1	-10.1	-10.1667		4M8E	-8.6	-8.4	-8.4	-8.46667
	4WT2	-7.6	-7.6	-7.6	-7.6			2HI4	-10.1	-10.2	-10.2	-10.1667		4TW8	-8.4	-8.5	-8.5	-8.46667
	4XCT	-7.6	-7.6	-7.6	-7.6			2X0W	-10.1	-10.2	-10.2	-10.1667		4URV	-9	-8.2	-8.2	-8.46667
	4ZH8	-7.4	-7.4	-7.9	-7.56667			3AJB	-10.1	-10.2	-10.2	-10.1667		5FQT	-8	-8.7	-8.7	-8.46667
	5TKS	-7.4	-7.9	-7.4	-7.56667			1LV2	-9.8	-10.3	-10.3	-10.1333		5I7P	-8.4	-8.5	-8.5	-8.46667
	1A9U	-7.6	-7.6	-7.5	-7.56667			1DB1	-10.4	-10	-10	-10.1333		1C1Y	-8.3	-8.5	-8.5	-8.43333
	2ITW	-7.6	-7.5	-7.6	-7.56667			1GIH	-10.4	-10	-10	-10.1333		1X78	-8.3	-8.5	-8.5	-8.43333
	3MJG	-7.6	-8.1	-7	-7.56667			1NRL	-10	-10.2	-10.2	-10.1333		3QAK	-8.7	-8.3	-8.3	-8.43333
	4NA7	-7.5	-7.6	-7.6	-7.56667			2BSM	-10.2	-10.1	-10.1	-10.1333		4A7I	-8.7	-8.3	-8.3	-8.43333
	1NME	-7.5	-7.6	-7.5	-7.53333			3VW7	-10.4	-10	-10	-10.1333		4R7H	-8.9	-8.2	-8.2	-8.43333
	3EO9	-7.6	-7.4	-7.6	-7.53333			3ZXZ	-10.2	-10.1	-10.1	-10.1333		1A4W	-8.5	-8.4	-8.4	-8.43333
	3K97	-7.5	-7.5	-7.6	-7.53333			4ISG	-10.6	-9.9	-9.9	-10.1333		1G73	-8.5	-8.4	-8.4	-8.43333
	3KWA	-7.5	-7.5	-7.6	-7.53333			4J8M	-10.4	-10	-10	-10.1333		1K4W	-8.1	-8.6	-8.6	-8.43333
	3G04	-7.8	-7.6	-7.2	-7.53333			1KE5	-10.1	-10.1	-10.1	-10.1		2LWI	-8.5	-8.4	-8.4	-8.43333
	2GS2	-7.3	-7.7	-7.5	-7.5			1P2S	-10.1	-10.1	-10.1	-10.1		3D90	-8.5	-8.4	-8.4	-8.43333
	2VPF	-7.4	-7.7	-7.4	-7.5			1UY8	-9.9	-10.2	-10.2	-10.1		3IPB	-8.5	-8.4	-8.4	-8.43333
	2YXJ	-7.5	-7.5	-7.5	-7.5			2ATX	-10.1	-10.1	-10.1	-10.1		4KXQ	-9.1	-8.1	-8.1	-8.43333
	3LQM	-7.5	-7.5	-7.5	-7.5			2XAC	-10.1	-10.1	-10.1	-10.1		4RG2	-8.1	-8.6	-8.6	-8.43333
	3MJ1	-7.8	-7	-7.7	-7.5			2YDO	-10.1	-10.1	-10.1	-10.1		1YWN	-8.6	-8.3	-8.3	-8.4
	3TOP	-7.5	-7.5	-7.5	-7.5			3EO9	-10.1	-10.1	-10.1	-10.1		2CCT	-9	-8.1	-8.1	-8.4
	3ULA	-7.5	-7.5	-7.5	-7.5			3EWV	-9.7	-10.3	-10.3	-10.1		2UWD	-8.8	-8.2	-8.2	-8.4
	4IP9	-7.5	-7.5	-7.5	-7.5			3ZME	-10.1	-10.1	-10.1	-10.1		2W26	-8.4	-8.4	-8.4	-8.4
	4WVT	-7.3	-7.6	-7.6	-7.5			4DM8	-9.9	-10.2	-10.2	-10.1		3AJB	-8.2	-8.5	-8.5	-8.4
	5OMP	-7.9	-7.8	-6.8	-7.5			4WT2	-9.9	-10.2	-10.2	-10.1		3BCJ	-8.8	-8.2	-8.2	-8.4
	1JKL	-7.3	-7.2	-7.9	-7.46667			2BYH	-10.4	-9.9	-9.9	-10.0667		3U6I	-8.4	-8.4	-8.4	-8.4
	1P22	-7.4	-7.5	-7.5	-7.46667			2F70	-10	-10.1	-10.1	-10.0667		4MAN	-8.6	-8.3	-8.3	-8.4
	1YWT	-7.3	-7.4	-7.7	-7.46667			2QFO	-10	-10.1	-10.1	-10.0667		1OSF	-8.9	-8.1	-8.1	-8.36667
	2QON	-7.5	-7.4	-7.5	-7.46667			2YDV	-10.4	-9.9	-9.9	-10.0667		1UNL	-7.9	-8.6	-8.6	-8.36667
	2VCJ	-7.4	-7.4	-7.6	-7.46667			4TW8	-10	-10.1	-10.1	-10.0667		2BGD	-8.3	-8.4	-8.4	-8.36667
	3AJB	-7.5	-7.3	-7.6	-7.46667			5TWZ	-11	-9.6	-9.6	-10.0667		2OJ9	-8.5	-8.3	-8.3	-8.36667
	3BM9	-7.4	-7.5	-7.5	-7.46667			1KAO	-9.8	-10.2	-10.2	-10.0667		2R4B	-8.1	-8.5	-8.5	-8.36667
	3LE9	-7.5	-7.5	-7.4	-7.46667			2J14	-9.8	-10.2	-10.2	-10.0667		2VCJ	-8.5	-8.3	-8.3	-8.36667
	4I0F	-7.5	-7.5	-7.4	-7.46667			2YJA	-10.2	-10	-10	-10.0667		4G5J	-8.5	-8.3	-8.3	-8.36667
	4J1Y	-7.4	-7.5	-7.5	-7.46667			3BTR	-10.2	-10	-10	-10.0667		1FBY	-8.4	-8.3	-8.3	-8.33333
	4MG5	-7.6	-7.2	-7.6	-7.46667			3KPJ	-9.8	-10.2	-10.2	-10.0667		1NW9	-8.4	-8.3	-8.3	-8.33333
	4UDC	-7.5	-7.5	-7.4	-7.46667			3MJG	-9.6	-10.3	-10.3	-10.0667		1R2D	-8.4	-8.3	-8.3	-8.33333
	4ZSA	-7.7	-7.5	-7.2	-7.46667			1NME	-9.9	-10.1	-10.1	-10.0333		1SM2	-8.4	-8.3	-8.3	-8.33333
	1 E 31	-7.5	-7.4	-7.4	-7.43333			1UY9	-10.3	-9.9	-9.9	-10.0333		2ITX	-8	-8.5	-8.5	-8.33333
	1IMV	-7.5	-7.5	-7.3	-7.43333			2BIT	-10.1	-10	-10	-10.0333		3JZC	-8.2	-8.4	-8.4	-8.33333
	1ZYJ	-7.3	-7.5	-7.5	-7.43333			2BYI	-9.9	-10.1	-10.1	-10.0333		3L9J	-8.4	-8.3	-8.3	-8.33333
	2BUJ	-7.7	-7.3	-7.3	-7.43333			2WGJ	-10.3	-9.9	-9.9	-10.0333		3VW7	-8.2	-8.4	-8.4	-8.33333
	2ITN	-7.5	-7.5	-7.3	-7.43333			3EML	-10.3	-9.9	-9.9	-10.0333		4M8H	-8.4	-8.3	-8.3	-8.33333
	2X57	-7.3	-7.5	-7.5	-7.43333			2JJC	-9.4	-10.3	-10.3	-10		1CG6	-8.6	-8.2	-8.2	-8.33333
	3FF8	-7.3	-7.5	-7.5	-7.43333			1M13	-10.2	-9.9	-9.9	-10		2YDV	-8.6	-8.2	-8.2	-8.33333
	3UQP	-7.1	-8	-7.2	-7.43333			1TW6	-10	-10	-10	-10		4AJU	-8.3	-8.3	-8.3	-8.3
	4DVF	-7.5	-7.5	-7.3	-7.43333			2GS2	-9.8	-10.1	-10.1	-10		1AE8	-8.7	-8.1	-8.1	-8.3
	4TW8	-7.7	-7.3	-7.3	-7.43333			2PPL	-10	-10	-10	-10		1JDH	-7.7	-8.6	-8.6	-8.3
	5NZP	-7.6	-7.7	-7	-7.43333			2WKM	-10	-10	-10	-10		1WKW	-8.5	-8.2	-8.2	-8.3
	1AE8	-7.4	-7.4	-7.4	-7.4			4R3C	-10	-10	-10	-10		3EWV	-8.9	-8	-8	-8.3
	1GJO	-7.4	-7.4	-7.4	-7.4			4UDC	-9.8	-10.1	-10.1	-10		3OY8	-8.5	-8.2	-8.2	-8.3
	1I3O	-7.4	-7.4	-7.4	-7.4			1MVC	-9.7	-10.1	-10.1	-9.96667		3ZLN	-8.9	-8	-8	-8.3
	2LWI	-7.4	-7.4	-7.4	-7.4			2QG2	-9.9	-10	-10	-9.96667		4UDC	-8.1	-8.4	-8.4	-8.3
	2UV5	-7.4	-7.4	-7.4	-7.4			3G0E	-10.1	-9.9	-9.9	-9.96667		1A2B	-8.2	-8.3	-8.3	-8.26667
	3AYU	-7.4	-7.4	-7.4	-7.4			3IEO	-9.7	-10.1	-10.1	-9.96667		1ZUQ	-8.2	-8.3	-8.3	-8.26667
	3IEO	-7.2	-7.9	-7.1	-7.4			3L4W	-10.1	-9.9	-9.9	-9.96667		3BTR	-8.2	-8.3	-8.3	-8.26667
	1QDU	-7.5	-7.6	-7.1	-7.4			3LE9	-9.5	-10.2	-10.2	-9.96667		3LQM	-8.2	-8.3	-8.3	-8.26667
	2HR7	-7.5	-7.4	-7.3	-7.4			4FA2	-10.3	-9.8	-9.8	-9.96667		3UQP	-8.4	-8.2	-8.2	-8.26667
	2OJ9	-7.1	-7.5	-7.6	-7.4			1NAX	-9.4	-10.2	-10.2	-9.93333		5VI6	-8.2	-8.3	-8.3	-8.26667
	2W26	-7.3	-7.3	-7.6	-7.4			1UYG	-10.2	-9.8	-9.8	-9.93333		1XAP	-8	-8.4	-8.4	-8.26667
	4DMA	-7.4	-7.5	-7.3	-7.4			3A5J	-9.8	-10	-10	-9.93333		2ATX	-8	-8.4	-8.4	-8.26667
	1JF7	-7.4	-7.3	-7.4	-7.36667			3GYT	-10.2	-9.8	-9.8	-9.93333		3AQQ	-8	-8.4	-8.4	-8.26667
	1PAU	-7.4	-7.4	-7.3	-7.36667			3IPB	-10	-9.9	-9.9	-9.93333		2CCS	-8.9	-7.9	-7.9	-8.23333
	2NNA	-7.4	-7.4	-7.3	-7.36667			4IS8	-10	-9.9	-9.9	-9.93333		3BM9	-8.5	-8.1	-8.1	-8.23333
	2OKK	-7.3	-7.5	-7.3	-7.36667			4MDN	-10	-9.9	-9.9	-9.93333		1EK3	-8.3	-8.2	-8.2	-8.23333
	2QU5	-7.2	-7.3	-7.6	-7.36667			1FBY	-10.3	-9.7	-9.7	-9.9		2QKH	-8.1	-8.3	-8.3	-8.23333
	2RB4	-7.5	-7.3	-7.3	-7.36667			2ITN	-10.3	-9.7	-9.7	-9.9		3RQD	-8.7	-8	-8	-8.23333
	3ZBF	-7.4	-7.3	-7.4	-7.36667			2OJ9	-10.1	-9.8	-9.8	-9.9		1DB1	-8.4	-8.1	-8.1	-8.2
	4A7I	-7.3	-7.3	-7.5	-7.36667			4M8E	-9.7	-10	-10	-9.9		2GCP	-8	-8.3	-8.3	-8.2
	4MG7	-6.9	-7.5	-7.7	-7.36667			1MZN	-10	-9.8	-9.8	-9.86667		3CQU	-8	-8.3	-8.3	-8.2
	4RG2	-7.6	-7.5	-7	-7.36667			3KWA	-9.8	-9.9	-9.9	-9.86667		3EYG	-8	-8.3	-8.3	-8.2
	1BQQ	-6.9	-7.3	-7.8	-7.33333			3LQM	-9.8	-9.9	-9.9	-9.86667		3F07	-8	-8.3	-8.3	-8.2
	1GS4	-7.7	-6.8	-7.5	-7.33333			3OWD	-9.8	-9.9	-9.9	-9.86667		3NG8	-8.4	-8.1	-8.1	-8.2
	1TW6	-7.3	-7.4	-7.3	-7.33333			3RQD	-9.8	-9.9	-9.9	-9.86667		3TY0	-8.6	-8	-8	-8.2
	2ATX	-7.3	-7.4	-7.3	-7.33333			3UL8	-9.6	-10	-10	-9.86667		4DM8	-8.8	-7.9	-7.9	-8.2
	2I47	-7.3	-7.4	-7.3	-7.33333			4A7I	-10.6	-9.5	-9.5	-9.86667		1RWW	-8.2	-8.2	-8.2	-8.2
	2PPL	-7.2	-7.1	-7.7	-7.33333			4JZF	-10	-9.8	-9.8	-9.86667		3ET3	-8.2	-8.2	-8.2	-8.2
	2YJA	-7.5	-6.8	-7.7	-7.33333			3AQQ	-10.2	-9.7	-9.7	-9.86667		3UL7	-8.2	-8.2	-8.2	-8.2
	3IOL	-7.4	-7.2	-7.3	-7.3			1T67	-9.5	-10	-10	-9.83333		4UE7	-8.2	-8.2	-8.2	-8.2
	1DBH	-7.4	-7.3	-7.2	-7.3			2XYX	-9.3	-10.1	-10.1	-9.83333		1LBD	-7.9	-8.3	-8.3	-8.16667
	1FD0	-7.3	-7.3	-7.3	-7.3			5J6N	-9.9	-9.8	-9.8	-9.83333		2WEW	-7.9	-8.3	-8.3	-8.16667
	1K3A	-7.4	-7.3	-7.2	-7.3			1YET	-10.1	-9.7	-9.7	-9.83333		1CP3	-8.1	-8.2	-8.2	-8.16667
	1R2D	-7.3	-7.3	-7.3	-7.3			2HXL	-10.1	-9.7	-9.7	-9.83333		2BIT	-8.3	-8.1	-8.1	-8.16667
	2YJD	-7.1	-7	-7.8	-7.3			1IMV	-9.8	-9.8	-9.8	-9.8		3BQD	-8.1	-8.2	-8.2	-8.16667
	3EWV	-7.3	-7.3	-7.3	-7.3			1SAC	-9.8	-9.8	-9.8	-9.8		3CJW	-7.7	-8.4	-8.4	-8.16667
	3KQR	-7.4	-7.1	-7.4	-7.3			1YC3	-9.8	-9.8	-9.8	-9.8		4KMN	-8.1	-8.2	-8.2	-8.16667
	4TUZ	-7.5	-7.3	-7.1	-7.3			3H1X	-9.8	-9.8	-9.8	-9.8		1E3K	-8.6	-7.9	-7.9	-8.13333
	4TV1	-7.4	-7	-7.5	-7.3			2LWI	-10	-9.7	-9.7	-9.8		1XB7	-8	-8.2	-8.2	-8.13333
	2EB3	-7.2	-7.4	-7.2	-7.26667			3ZLN	-10.6	-9.4	-9.4	-9.8		2CBZ	-8.2	-8.1	-8.1	-8.13333
	2VXT	-7.2	-7.3	-7.3	-7.26667			2EB3	-9.9	-9.7	-9.7	-9.76667		2VXT	-8	-8.2	-8.2	-8.13333
	3G9E	-7.2	-7.2	-7.4	-7.26667			3BM9	-9.9	-9.7	-9.7	-9.76667		2XAC	-8.2	-8.1	-8.1	-8.13333
	4JZF	-7.4	-7.2	-7.2	-7.26667			1JF7	-9.4	-9.9	-9.9	-9.73333		1C85	-8.1	-8.1	-8.1	-8.1
	4MAN	-7.2	-7.3	-7.3	-7.26667			4MJH	-10	-9.6	-9.6	-9.73333		1IMV	-8.3	-8	-8	-8.1
	4UE7	-7.2	-7.3	-7.3	-7.26667			4UDD	-9.4	-9.9	-9.9	-9.73333		2HI4	-8.1	-8.1	-8.1	-8.1
	1Y57	-7.6	-7.1	-7.1	-7.26667			1CBS	-9.8	-9.7	-9.7	-9.73333		2YDO	-8.1	-8.1	-8.1	-8.1
	3U6I	-7.1	-7.3	-7.4	-7.26667			1UPK	-9.8	-9.7	-9.7	-9.73333		4J1Y	-8.3	-8	-8	-8.1
	1KPF	-7.1	-7.3	-7.3	-7.23333			1ZYJ	-9.8	-9.7	-9.7	-9.73333		5NJX	-8.3	-8	-8	-8.1
	3NL7	-7.1	-7.3	-7.3	-7.23333			2HKK	-9.6	-9.8	-9.8	-9.73333		5HK1	-8	-8.1	-8.1	-8.06667
	4IEH	-7.3	-7.2	-7.2	-7.23333			2PD5	-9.6	-9.8	-9.8	-9.73333		1IR3	-8.6	-7.8	-7.8	-8.06667
	1EK3	-7.2	-7.2	-7.2	-7.2			3TY0	-9.8	-9.7	-9.7	-9.73333		2XYX	-8.2	-8	-8	-8.06667
	1YWN	-7.4	-7.2	-7	-7.2			1LBD	-9.9	-9.6	-9.6	-9.7		4DJH	-8.2	-8	-8	-8.06667
	4NJD	-7.2	-7.2	-7.2	-7.2			3JZC	-9.1	-10	-10	-9.7		1FD0	-7.9	-8.1	-8.1	-8.03333
	1KAV	-7.2	-7	-7.3	-7.16667			3MJ1	-10.1	-9.5	-9.5	-9.7		2H94	-8.1	-8	-8	-8.03333
	1T64	-7.2	-7.2	-7.1	-7.16667			4M8H	-9.9	-9.6	-9.6	-9.7		2HKK	-8.3	-7.9	-7.9	-8.03333
	1UOM	-7.1	-7.5	-6.9	-7.16667			5NJX	-9.9	-9.6	-9.6	-9.7		2O72	-7.7	-8.2	-8.2	-8.03333
	2F71	-7.3	-7	-7.2	-7.16667			1FD0	-9.7	-9.7	-9.7	-9.7		3BMY	-8.1	-8	-8	-8.03333
	3OLW	-7.1	-7.2	-7.2	-7.16667			3BQD	-9.7	-9.7	-9.7	-9.7		3MJ1	-8.1	-8	-8	-8.03333
	1JDH	-7.1	-7.1	-7.2	-7.13333			3UL9	-9.7	-9.7	-9.7	-9.7		3TOP	-7.9	-8.1	-8.1	-8.03333
	1SJ0	-7.5	-6.7	-7.2	-7.13333			4G5J	-9.7	-9.7	-9.7	-9.7		4DQM	-8.1	-8	-8	-8.03333
	2F70	-7	-7.2	-7.2	-7.13333			5FQT	-9.7	-9.7	-9.7	-9.7		5OMP	-7.5	-8.3	-8.3	-8.03333
	2V0V	-7.2	-7.1	-7.1	-7.13333			5I7P	-9.7	-9.7	-9.7	-9.7		1NME	-8			-8
	1MAZ	-7.1	-7.2	-7	-7.1			2QKH	-9.8	-9.6	-9.6	-9.66667		2F71	-8.2	-7.9	-7.9	-8
	1MZN	-7.1	-7.2	-7	-7.1			3OLW	-9.6	-9.7	-9.7	-9.66667		2PPL	-7.8	-8.1	-8.1	-8
	1QXK	-7.2	-7.2	-6.9	-7.1			4KMN	-9.3	-9.8	-9.8	-9.63333		2QU5	-8.6	-7.7	-7.7	-8
	1BJ4	-7.1	-7.1	-7.1	-7.1			4WH9	-9.3	-9.8	-9.8	-9.63333		2WZO	-7.6	-8.2	-8.2	-8
	1C85	-7.4	-7.3	-6.6	-7.1			1T69	-9.5	-9.7	-9.7	-9.63333		2X57	-7.8	-8.1	-8.1	-8
	1JYR	-7.1	-7.1	-7.1	-7.1			1WKW	-9.5	-9.7	-9.7	-9.63333		4LGE	-7.8	-8.1	-8.1	-8
	3CJW	-7	-7.2	-7.1	-7.1			2BGE	-9.7	-9.6	-9.6	-9.63333		6BCA	-8.4	-7.8	-7.8	-8
	3UL8	-7.1	-7.1	-7.1	-7.1			2CBZ	-9.7	-9.6	-9.6	-9.63333		3MK8	-8.1	-7.9	-7.9	-7.96667
	1NQL	-7.4	-6.9	-6.9	-7.06667			3AYU	-9.5	-9.7	-9.7	-9.63333		3UL8	-7.9	-8	-8	-7.96667
	2HKK	-7.1	-7.1	-7	-7.06667			3IOL	-9.5	-9.7	-9.7	-9.63333		1JF7	-8	-7.9	-7.9	-7.93333
	2JF9	-6.9	-7.1	-7.2	-7.06667			4J1Y	-9.9	-9.5	-9.5	-9.63333		1M13	-7.8	-8	-8	-7.93333
	3EO2	-7.3	-6.8	-7.1	-7.06667			5VI6	-9.7	-9.6	-9.6	-9.63333		1MZN	-7.8	-8	-8	-7.93333
	3UL7	-7.4	-6.8	-7	-7.06667			1ECV	-9.4	-9.7	-9.7	-9.6		1SAC	-8.4	-7.7	-7.7	-7.93333
	6BCA	-6.8	-7.1	-7.3	-7.06667			1ZUQ	-10	-9.4	-9.4	-9.6		1UPK	-7.8	-8	-8	-7.93333
	1CJY	-7	-7.4	-6.7	-7.03333			3EYG	-9.4	-9.7	-9.7	-9.6		3EAX	-7.8	-8	-8	-7.93333
	2O72	-7	-7.1	-7	-7.03333			5L9B	-9.5	-9.5	-9.5	-9.5		3EW8	-8.2	-7.8	-7.8	-7.93333
	1IRP	-7	-7	-7	-7			3O5X	-9.1	-9.7	-9.7	-9.5		3IOL	-7.8	-8	-8	-7.93333
	1NW9	-7	-7	-7	-7			1CJY	-9.4	-9.5	-9.5	-9.46667		3OD5	-7.8	-8	-8	-7.93333
	1UPK	-7.2	-6.9	-6.9	-7			3EAX	-9.6	-9.4	-9.4	-9.46667		3UEE	-8	-7.9	-7.9	-7.93333
	2BYH	-6.7	-7.1	-7.2	-7			3UQP	-9.6	-9.4	-9.4	-9.46667		3VI8	-7.8	-8	-8	-7.93333
	3AQQ	-7	-7	-7	-7			3UEE	-9.7	-9.3	-9.3	-9.43333		1ECV	-7.9	-7.9	-7.9	-7.9
	3BRT	-7	-7	-7	-7			5NZP	-9.7	-9.3	-9.3	-9.43333		3H1X	-7.9	-7.9	-7.9	-7.9
	3ERT	-6.5	-7.4	-7.1	-7			2WEW	-9.5	-9.4	-9.4	-9.43333		5L9B	-7.9	-7.9	-7.9	-7.9
	1ECV	-6.9	-7.2	-6.8	-6.96667			1GS4	-9.8	-9.2	-9.2	-9.4		2RH1	-8.1	-7.8	-7.8	-7.9
	2R4B	-6.7	-6.6	-7.6	-6.96667			1XTS	-9.6	-9.3	-9.3	-9.4		3A5J	-8.1	-7.8	-7.8	-7.9
	5L9B	-7	-6.9	-6.9	-6.93333			2GCP	-9.6	-9.3	-9.3	-9.4		4WT2	-7.5	-8.1	-8.1	-7.9
	1EDM	-6.9	-6.9	-6.9	-6.9			1RWW	-9.3	-9.4	-9.4	-9.36667		1IRP	-8	-7.8	-7.8	-7.86667
	2CBZ	-7	-6.8	-6.9	-6.9			1SJ0	-9.3	-9.4	-9.4	-9.36667		1JNX	-7.8	-7.9	-7.9	-7.86667
	3BRV	-6.9	-6.9	-6.9	-6.9			3BMY	-9.1	-9.5	-9.5	-9.36667		1KAV	-7.8	-7.9	-7.9	-7.86667
	5NJX	-6.9	-6.9	-6.9	-6.9			3BWM	-9.3	-9.4	-9.4	-9.36667		1T67	-8	-7.8	-7.8	-7.86667
	2BGE	-6.8	-7.1	-6.8	-6.9			1KBH	-9.2	-9.4	-9.4	-9.33333		1XTS	-7.8	-7.9	-7.9	-7.86667
	3EW8	-6.6	-6.9	-7.2	-6.9			3EOX	-9.8	-9.1	-9.1	-9.33333		3EOX	-7.8	-7.9	-7.9	-7.86667
	4WVS	-6.9	-6.8	-7	-6.9			3NG8	-9.3	-9.3	-9.3	-9.3		5NZP	-8	-7.8	-7.8	-7.86667
	1JU5	-7	-6.6	-7	-6.86667			1A2B	-9.1	-9.4	-9.4	-9.3		1QXK	-7.9	-7.8	-7.8	-7.83333
	1RWW	-6.9	-6.8	-6.9	-6.86667			2EFK	-8.9	-9.5	-9.5	-9.3		1UOM	-7.9	-7.8	-7.8	-7.83333
	1SVC	-6.9	-6.8	-6.9	-6.86667			3EW8	-9.7	-9.1	-9.1	-9.3		2BGE	-7.9	-7.8	-7.8	-7.83333
	2QKH	-6.8	-6.9	-6.9	-6.86667			1JU5	-9.2	-9.3	-9.3	-9.26667		2KAV	-8.1	-7.7	-7.7	-7.83333
	3UEE	-7.4	-6.6	-6.6	-6.86667			2W26	-9.2	-9.3	-9.3	-9.26667		3MJG	-8.1	-7.7	-7.7	-7.83333
	3EOX	-7.1	-6.8	-6.7	-6.86667			1C85	-9.1	-9.3	-9.3	-9.23333		1I44	-7.8	-7.8	-7.8	-7.8
	1JM7	-6.4	-7.1	-7	-6.83333			2WZO	-9.3	-9.2	-9.2	-9.23333		1KBH	-7.8	-7.8	-7.8	-7.8
	1T67	-6.9	-7	-6.6	-6.83333			3VI8	-9.3	-9.2	-9.2	-9.23333		1T69	-7.6	-7.9	-7.9	-7.8
	3UIH	-6.8	-6.8	-6.9	-6.83333			1I44	-9.4	-9.1	-9.1	-9.2		1PAU	-7.7	-7.8	-7.8	-7.76667
	2BGD	-6.8	-6.8	-6.8	-6.8			1QXK	-9.4	-9.1	-9.1	-9.2		1SVC	-7.7	-7.8	-7.8	-7.76667
	3UL9	-6.7	-6.7	-7	-6.8			3CJW	-9.2	-9.2	-9.2	-9.2		3BRV	-7.9	-7.7	-7.7	-7.76667
	4LGE	-6.7	-6.7	-7	-6.8			2O72	-9.1	-9.2	-9.2	-9.16667		3O5X	-7.9	-7.7	-7.7	-7.76667
	1GH7	-6.8	-6.8	-6.6	-6.73333			1EV3	-9.4	-9	-9	-9.13333		1GH7	-8.2	-7.5	-7.5	-7.73333
	1ZUQ	-6.8	-6.7	-6.7	-6.73333			1H9O	-9.2	-9.1	-9.1	-9.13333		1J4X	-7.8	-7.7	-7.7	-7.73333
	2QLD	-6.8	-6.8	-6.6	-6.73333			1TNF	-10	-8.7	-8.7	-9.13333		1QDU	-7.6	-7.7	-7.7	-7.66667
	4THN	-6.7	-6.8	-6.7	-6.73333			2JQ6	-9	-9.2	-9.2	-9.13333		2F70	-7.6	-7.7	-7.7	-7.66667
	1A2B	-6.7	-6.7	-6.7	-6.7			2KAV	-9.2	-9.1	-9.1	-9.13333		2QLD	-7.4	-7.8	-7.8	-7.66667
	1T69	-6.7	-6.7	-6.7	-6.7			1JNX	-8.9	-9.2	-9.2	-9.1		3GYT	-7.6	-7.7	-7.7	-7.66667
	1J4X	-6.7	-6.5	-6.8	-6.66667			1QDU	-9.1	-9.1	-9.1	-9.1		2EB3	-8.1	-7.4	-7.4	-7.63333
	2KAV	-6.3	-6.9	-6.8	-6.66667			2QLD	-9.1	-9.1	-9.1	-9.1		2JQ6	-7.7	-7.6	-7.6	-7.63333
	1I44	-6.6	-6.8	-6.5	-6.63333			4LGE	-9.3	-9	-9	-9.1		3BRT	-7.9	-7.5	-7.5	-7.63333
	2GCP	-6.6	-6.7	-6.6	-6.63333			1PAU	-9	-9.1	-9.1	-9.06667		1JU5	-7.8	-7.5	-7.5	-7.6
	3MK8	-6.7	-6.6	-6.6	-6.63333			5NZO	-10	-8.6	-8.6	-9.06667		3UL9	-7.4	-7.7	-7.7	-7.6
	5FC4	-6.5	-6.7	-6.7	-6.63333			1UOM	-8.8	-9.1	-9.1	-9		1AIE	-7.7	-7.5	-7.5	-7.56667
	5I7P	-6.6	-6.7	-6.6	-6.63333			5FC4	-9.8	-8.6	-8.6	-9		1EV3	-7.5	-7.6	-7.6	-7.56667
	2E0T	-6.6	-6.6	-6.6	-6.6			1J4X	-9.3	-8.7	-8.7	-8.9		1H9O	-7.7	-7.5	-7.5	-7.56667
	2JQ6	-6.6	-6.6	-6.6	-6.6			1JYR	-8.9	-8.9	-8.9	-8.9		2HMH	-7.3	-7.7	-7.7	-7.56667
	5VI6	-6.6	-6.6	-6.6	-6.6			6BCA	-9.5	-8.6	-8.6	-8.9		3UIH	-7.3	-7.7	-7.7	-7.56667
	4KMN	-6.6	-6.5	-6.6	-6.56667			1IRP	-8.8	-8.9	-8.9	-8.86667		5C3H	-7.5	-7.6	-7.6	-7.56667
	5C3H	-6.7	-6.5	-6.5	-6.56667			3N3F	-9.2	-8.7	-8.7	-8.86667		5NZO	-8.1	-7.3	-7.3	-7.56667
	2EFK	-6.6	-6.5	-6.5	-6.53333			1GH7	-9.3	-8.6	-8.6	-8.83333		2EFK	-7.6	-7.5	-7.5	-7.53333
	5FQT	-6.5	-6.5	-6.5	-6.5			2HMH	-8.9	-8.8	-8.8	-8.83333		3N3F	-7.6	-7.5	-7.5	-7.53333
	2BIT	-6.4	-6.5	-6.4	-6.43333			4AL0	-8.9	-8.8	-8.8	-8.83333		4AL0	-7.6	-7.5	-7.5	-7.53333
	1KBH	-6.4	-6.4	-6.4	-6.4			4BPM	-8.8	-8.8	-8.8	-8.8		3AYU	-7.9	-7.3	-7.3	-7.5
	3N3F	-6.4	-6.4	-6.4	-6.4			5C3H	-9	-8.6	-8.6	-8.73333		4WVS	-7.5	-7.5	-7.5	-7.5
	3BWM	-6.9	-6	-6.3	-6.4			1AIE	-9.1	-8.5	-8.5	-8.7		1HI7	-7.5	-7.4	-7.4	-7.43333
	1AIE	-6.3	-6.3	-6.3	-6.3			3BRV	-8.6	-8.7	-8.7	-8.66667		1JM7	-7.1	-7.6	-7.6	-7.43333
	4BPM	-6	-6.4	-6.5	-6.3			1MSO	-8.5	-8.7	-8.7	-8.63333		1JYR	-7	-7.6	-7.6	-7.4
	1MSO	-6.4	-6.4	-5.9	-6.23333			2E0T	-8.7	-8.6	-8.6	-8.63333		3BWM	-7.2	-7.5	-7.5	-7.4
	1JNX	-6.1	-6.6	-6	-6.23333			3MK8	-8.5	-8.7	-8.7	-8.63333		1CJY	-6.9	-7.6	-7.6	-7.36667
	3NG8	-6.2	-6.2	-6.3	-6.23333			1HI7	-8.9	-8.4	-8.4	-8.56667		1EDM	-7.4	-7.3	-7.3	-7.33333
	2WZO	-6.2	-6.2	-6.2	-6.2			3BRT	-8.5	-8.6	-8.6	-8.56667		4BPM	-7.4	-7.3	-7.3	-7.33333
	4AL0	-6	-6.1	-6.4	-6.16667			1JM7	-8.4	-8.6	-8.6	-8.53333		1MSO	-7.2	-7.3	-7.3	-7.26667
	1HI7	-6.2	-6.2	-6	-6.13333			4WVS	-8.3	-8.5	-8.5	-8.43333		5FC4	-7.3	-7.2	-7.2	-7.23333
	2WRU	-6.1	-6	-6	-6.03333			1EDM	-8.1	-8.6	-8.6	-8.43333		1TOU	-7.6	-7	-7	-7.2
	1H9O	-5.9	-5.9	-5.9	-5.9			1DEB	-8.2	-8.5	-8.5	-8.4		2WRU	-7.1	-7.2	-7.2	-7.16667
	1T7H	-5.8	-5.7	-5.7	-5.73333			1TOU	-7.8	-8.4	-8.4	-8.2		1DEB	-7.2	-7	-7	-7.06667
	1DEB	-5.6	-5.7	-5.7	-5.66667			2WRU	-8	-7.9	-7.9	-7.93333		2E0T	-6.9	-6.9	-6.9	-6.9
	2B0Y	-5.4	-5.5	-5.6	-5.5			1T7H	-7.4	-7.8	-7.8	-7.66667		1T7H	-7.1	-6.7	-6.7	-6.83333
	2FJ5	-5.5	-5.5	-5.5	-5.5			2FJ5	-7.2	-7.4	-7.4	-7.33333		2B0Y	-6.1	-6.4	-6.4	-6.3
	2LDC	-4.8	-4.8	-4.8	-4.8			2B0Y	-7.2	-7.2	-7.2	-7.2		2FJ5	-6.2	-5.7	-5.7	-5.86667
	1FBY	-3.6	-3.6	-3.2	-3.46667			2LDC	-4.7	-4.7	-4.7	-4.7		2LDC	-4.2	-3.5	-3.5	-3.73333

## Sheet: Hoja4
	17gs	17gs	17gs							1CIZ		121p	1a52	121p
	1a28	1a28	1a28							1CM8		1gul	1aax	1a4r
	1a2b	1a2b	1a2b							1DB4		1gum	1b1i	1a52
	1a4w	1a4w	1a4w							1GRA		1hk1	1b41	1aax
	1a9u	1a9u	1a9u							1H52		1hk2	1bp3	1awi
	1ad8	1ad8	1ad8							1HS6		1hk3	1bx4	1b0f
	1ae8	1ae8	1ae8							1HY3		1hk4	1dkf	1b1i
	1aie	1aie	1aie							1HY7		1hk5	1dtw	1b41
	1ao6	1ao6	1ao6							1IPB		1ict	1err	1bn3
	1bg1	1bg1	1bg1							1JOC		1rgp	1fcx	1boa
	1bj4	1bj4	1bj4							1KAV		1sn5	1fkg	1bp3
	1bqq	1bqq	1bqq							1MC5		1tha	1uou	1bx4
	1bsx	1bsx	1bsx							1NMZ		1uau	3f8s	1cjb
	1c1y	1c1y	1c1y							1NO6		1wdz	3kmc	1d2s
	1c5x	1c5x	1c5x							1NUE		1xzx	3tkm	1dcy
	1c85	1c85	1c85							1O4A		1y0x		1dgb
	1cbs	1cbs	1cbs							1O4P		1y2o		1dkf
	1cg6	1cg6	1cg6							1O4R		1yrp		1dnc
	1cjy	1cjy	1cjy							1PH0		1z2c		1dtw
	1cp3	1cp3	1cp3							1UNQ		1z7j		1dug
	1cza	1cza	1cza							1YMI		2ceo		1dyt
	1d5r	1d5r	1d5r							1YQ7		2h77		1e9d
	1dan	1dan	1dan							1YV5		2h79		1ef1
	1db1	1db1	1db1							1Z83		2h7c		1ekv
	1dbh	1dbh	1dbh							2FS8		2j3n		1equ
	1deb	1deb	1deb									2j8z		1err
	1dht	1dht	1dht									2jdf		1eta
	1dqa	1dqa	1dqa									2jlp		1etb
	1 e 31	1E 31	1E 31									2oji		1f0y
	1 e 99	1E 99	1E 99									2piv		1f3m
	1e3k	1e3k	1e3k									2piw		1f5f
	1e8y	1e8y	1e8y									2pll		1f86
	1ecv	1ecv	1ecv									2riw		1fcx
	1edm	1edm	1edm									2rox		1fkg
	1ek3	1ek3	1ek3									2roy		1fkj
	1ev3	1ev3	1ev3									2vwi		1fkn
	1ext	1ext	1ext									2x4z		1fvv
	1f9q	1f9q	1f9q									2xik		1fw1
	1fby	1fby	1fby									2xn6		1g3m
	1fd0	1fd0	1fd0									2xn7		1g4k
	1flt	1flt	1flt									2zz0		1gbn
	1fm6	1fm6	1fm6									3b75		1gnj
	1fm9	1fm9	1fm9									3eo2		1gre
	1fyh	1fyh	1fyh									3f6q		1gsf
	1g1u	1g1u	1g1u									3fay		1guh
	1g4u	1g4u	1g4u									3gws		1gul
	1g5y	1g5y	1g5y									3gz9		1gum
	1g73	1g73	1g73									3ilz		1h0c
	1gfw	1gfw	1gfw									3ips		1h0v
	1gh7	1gh7	1gh7									3k6p		1hk1
	1gih	1gih	1gih									3kij		1hk2
	1gii	1gii	1gii									3l0l		1hk3
	1gjo	1gjo	1gjo									3l3x		1hk4
	1gs4	1gs4	1gs4									3lbd		1hk5
	1gwx	1gwx	1gwx									3odw		1ict
	1h00	1h00	1h00									3oll		1ls5
	1h8i	1h8i	1h8i									3ols		1mi5
	1h9o	1h9o	1h9o									3ozk		1okt
	1h9u	1h9u	1h9u									3p0u		1p9b
	1hcg	1hcg	1hcg									3q93		1pfz
	1hfq	1hfq	1hfq									3s95		1q1g
	1hi7	1hi7	1hi7									3t03		1qng
	1i09	1i09	1i09									3th5		1rgp
	1i3o	1i3o	1i3o									3uvv		1ry6
	1i44	1i44	1i44									3vkx		1sn5
	1i5r	1i5r	1i5r									3whw		1tha
	1i7i	1i7i	1i7i									3x36		1tv5
	1ig1	1ig1	1ig1									3zr0		1uou
	1imv	1imv	1imv									3zr1		1v4s
	1ir3	1ir3	1ir3									4b3e		1wdz
	1irp	1irp	1irp									4bex		1xes
	1it6	1it6	1it6									4bva		1xzx
	1j1a	1j1a	1j1a									4c9w		1y0x
	1j1b	1j1b	1j1b									4c9x		1y2o
	1j4x	1j4x	1j4x									4d18		1yrp
	1j8f	1j8f	1j8f									4dos		1z2c
	1jdh	1jdh	1jdh									4hlw		1z6t
	1jf7	1jf7	1jf7									4izy		1z7j
	1jkl	1jkl	1jkl									4kgh		1zhg
	1jm7	1jm7	1jm7									4lnw		1zrl
	1jmj	1jmj	1jmj									4lnx		2abw
	1jnx	1jnx	1jnx									4log		2b4r
	1jsv	1jsv	1jsv									4mxo		2ceo
	1ju5	1ju5	1ju5									4n1t		2f6i
	1jyr	1jyr	1jyr									4n1u		2fbn
	1k3a	1k3a	1k3a									4nos		2h1r
	1k4w	1k4w	1k4w									4prg		2h2y
	1k6m	1k6m	1k6m									4q9s		2h77
	1k74	1k74	1k74									4x30		2h79
	1k7l	1k7l	1k7l									4zsh		2h7c
	1kao	1kao	1kao									5ans		2j3n
	1kav	1kav	1kav									5ant		2j8z
	1kbh	1kbh	1kbh									5anu		2jdf
	1ke5	1ke5	1ke5									5anv		2jkf
	1ke8	1ke8	1ke8									5anw		2jlp
	1kkq	1kkq	1kkq									5awk		2kll
	1kpf	1kpf	1kpf									5cj6		2nq8
	1kv2	1kv2	1kv2									5cr1		2oji
	1kv6	1kv6	1kv6									5dcp		2ok8
	1kwk	1kwk	1kwk									5exo		2pc4
	1l6j	1l6j	1l6j									5g3j		2pd5
	1lbd	1lbd	1lbd									5g5w		2piv
	1lv2	1lv2	1lv2									5gt4		2piw
	1lyw	1lyw	1lyw									5h1d		2pll
	1m05	1m05	1m05									5kxa		2r0j
	1m13	1m13	1m13									5t8e		2riw
	1m17	1m17	1m17									5tq3		2rji
	1maz	1maz	1maz									5uak		2rox
	1mch	1mch	1mch									5w1f		2roy
	1mq4	1mq4	1mq4											2vwi
	1mso	1mso	1mso											2wbf
	1mv9	1mv9	1mv9											2wdt
	1mvc	1mvc	1mvc											2x4z
	1mzn	1mzn	1mzn											2xik
	1n4q	1n4q	1n4q											2xn6
	1n83	1n83	1n83											2xn7
	1nax	1nax	1nax											2ydn
	1ncf	1ncf	1ncf											2zz0
	1nfi	1nfi	1nfi											3aun
	1nme	1nme	1nme											3b75
	1nmq	1nmq	1nmq											3c02
	1nms	1nms	1nms											3c64
	1nql	1nql	1nql											3cml
	1nrl	1nrl	1nrl											3dg8
	1nsi	1nsi	1nsi											3enz
	1nw9	1nw9	1nw9											3eo2
	1o8a	1o8a	1o8a											3f6q
	1oi9	1oi9	1oi9											3f8s
	1oj9	1oj9	1oj9											3f9q
	1oja	1oja	1oja											3fay
	1ojc	1ojc	1ojc											3fr3
	1ol5	1ol5	1ol5											3gmz
	1ol6	1ol6	1ol6											3gws
	1osf	1osf	1osf											3h1x
	1ovl	1ovl	1ovl											3ho0
	1p0i	1p0i	1p0i											3i7o
	1p22	1p22	1p22											3ilz
	1p2s	1p2s	1p2s											3ips
	1p8d	1p8d	1p8d											3kcg
	1p93	1p93	1p93											3kij
	1pau	1pau	1pau											3kmc
	1ppi	1ppi	1ppi											3ko5
	1pq6	1pq6	1pq6											3l0l
	1py5	1py5	1py5											3l3x
	1q5k	1q5k	1q5k											3lbd
	1qdu	1qdu	1qdu											3lrp
	1qku	1qku	1qku											3lt0
	1qqg	1qqg	1qqg											3lze
	1qxk	1qxk	1qxk											3mse
	1r2d	1r2d	1r2d											3n43
	1re1	1re1	1re1											3n72
	1rww	1rww	1rww											3ni8
	1ry8	1ry8	1ry8											3nie
	1s2q	1s2q	1s2q											3odw
	1s2y	1s2y	1s2y											3oll
	1s3b	1s3b	1s3b											3ols
	1s3e	1s3e	1s3e											3ozf
	1s3x	1s3x	1s3x											3ozk
	1s70	1s70	1s70											3p0u
	1sac	1sac	1sac											3p1w
	1sj0	1sj0	1sj0											3peh
	1sm2	1sm2	1sm2											3phc
	1sqn	1sqn	1sqn											3psv
	1sr7	1sr7	1sr7											3psw
	1svc	1svc	1svc											3pvf
	1t64	1t64	1t64											3q2b
	1t67	1t67	1t67											3q93
	1t69	1t69	1t69											3qg2
	1t7h	1t7h	1t7h											3qki
	1tb6	1tb6	1tb6											3qvc
	1tnf	1tnf	1tnf											3s6b
	1tou	1tou	1tou											3s95
	1tqn	1tqn	1tqn											3sl1
	1tw6	1tw6	1tw6											3t03
	1u4d	1u4d	1u4d											3t8v
	1uhl	1uhl	1uhl											3th5
	1unl	1unl	1unl											3tkm
	1uom	1uom	1uom											3tlx
	1upk	1upk	1upk											3uvv
	1us0	1us0	1us0											3vkx
	1uv5	1uv5	1uv5											3whw
	1uy6	1uy6	1uy6											3x36
	1uy7	1uy7	1uy7											3zr0
	1uy8	1uy8	1uy8											3zr1
	1uy9	1uy9	1uy9											4b3e
	1uyc	1uyc	1uyc											4bex
	1uyd	1uyd	1uyd											4bva
	1uye	1uye	1uye											4c9w
	1uyf	1uyf	1uyf											4c9x
	1uyg	1uyg	1uyg											4d18
	1uyh	1uyh	1uyh											4dos
	1uyi	1uyi	1uyi											4hlw
	1uyk	1uyk	1uyk											4izy
	1uym	1uym	1uym											4kc3
	1v04	1v04	1v04											4kgh
	1v4s	1v4s	1v0o											4lnw
	1vge	1vge	1vge											4lnx
	1w22	1w22	1w22											4log
	1wbn	1wbn	1wbn											4mxo
	1wkw	1wkw	1wkw											4n1t
	1x78	1x78	1x78											4n1u
	1x7e	1x7e	1x7e											4nre
	1xap	1xap	1xap											4prg
	1xb7	1xb7	1xb7											4q9s
	1xjd	1xjd	1xjd											4x30
	1xts	1xts	1xts											4zsh
	1y57	1y57	1y57											5ans
	1yc3	1yc3	1yc3											5ant
	1yet	1yet	1yet											5anu
	1yk1	1yk1	1yk1											5anv
	1yok	1yok	1yok											5anw
	1ytv	1ytv	1ytv											5awk
	1ywn	1ywn	1ywn											5cj6
	1ywt	1ywt	1ywt											5cr1
	1z57	1z57	1z57											5dcp
	1z6t	1z6t	1z6b											5exo
	1zgy	1zgy	1zgy											5gt4
	1zhm	1zhm	1zhm											5h1d
	1zuc	1zuc	1zuc											5hdh
	1zuq	1zuq	1zuq											5hg8
	1zxc	1zxc	1zxc											5kxa
	1zxm	1zxm	1zxm											5l0m
	1zyj	1zyj	1zyj											5t8e
	1zys	1zys	1zys											5tqe
	2a19	2a19	2a19											5uak
	2a1a	2a1a	2a1a											5w1f
	2al6	2al6	2al6											wwf
	2atx	2atx	2atx
	2az5	2az5	2az5
	2b0y	2b0y	2b0y
	2b7a	2b7a	2b7a
	2baw	2baw	2baw
	2bel	2bel	2bel
	2bgd	2bgd	2bgd
	2bge	2bge	2bge
	2bit	2bit	2bit
	2bk3	2bk3	2bk3
	2boh	2boh	2boh
	2bsm	2bsm	2bsm
	2bt0	2bt0	2bt0
	2buj	2buj	2buj
	2bvr	2bvr	2bvr
	2byb	2byb	2byb
	2byh	2byh	2byh
	2byi	2byi	2byi
	2bz5	2bz5	2bz5
	2c64	2c64	2c64
	2c65	2c65	2c65
	2c66	2c66	2c66
	2c67	2c67	2c67
	2c70	2c70	2c70
	2cbz	2cbz	2cbz
	2ccs	2ccs	2ccs
	2cct	2cct	2cct
	2ccu	2ccu	2ccu
	2cke	2cke	2cke
	2d0t	2d0t	2d0t
	2dux	2dux	2dux
	2e0t	2e0t	2e0t
	2eb3	2eb3	2eb3
	2efk	2efk	2efk
	2evw	2evw	2evw
	2f2u	2f2u	2f2u
	2f70	2f70	2f70
	2f71	2f71	2f71
	2fda	2fda	2fda
	2fdv	2fdv	2fdv
	2fj5	2fj5	2fj5
	2fv5	2fv5	2fv5
	2fwy	2fwy	2fwy
	2fwz	2fwz	2fwz
	2g0h	2g0h	2g0h
	2gcp	2gcp	2gcp
	2gl8	2gl8	2gl8
	2gs2	2gs2	2gs2
	2gs6	2gs6	2gs6
	2h55	2h55	2h55
	2h94	2h94	2h94
	2hi4	2hi4	2hi4
	2hk5	2hk5	2hk5
	2hkk	2hkk	2hkk
	2hmh	2hmh	2hmh
	2hr7	2hr7	2hr7
	2hwq	2hwq	2hwq
	2hxl	2hxl	2hxl
	2i47	2i47	2i47
	2itn	2itn	2itn
	2itp	2itp	2itp
	2itu	2itu	2itu
	2itw	2itw	2itw
	2itx	2itx	2itx
	2itz	2itz	2itz
	2j14	2j14	2j14
	2j4i	2j4i	2j4i
	2jf9	2jf9	2jf9
	2jfa	2jfa	2jfa
	2jjc	2jjc	2jjc
	2jjk	2jjk	2jjk
	2jq6	2jq6	2jq6
	2kav	2kav	2kav
	2ldc	2ldc	2ldc
	2lwi	2lwi	2lwi
	2nna	2nna	2nna
	2o72	2o72	2o72
	2oc2	2oc2	2oc2
	2oj9	2oj9	2oj9
	2ojs	2ojs	2ojs
	2ok5	2ok5	2ok5
	2okk	2okk	2okk
	2ol2	2ol2	2ol2
	2ovx	2ovx	2ovx
	2ow1	2ow1	2ow1
	2p33	2p33	2p33
	2p3l	2p3l	2p3l
	2p3t	2p3t	2p3t
	2p4e	2p4e	2p4e
	2p55	2p55	2p55
	2pd5	2pd5	2p65
	2pin	2pin	2pin
	2ppl	2ppl	2ppl
	2pq5	2pq5	2pq5
	2prg	2prg	2prg
	2pvr	2pvr	2pvr
	2q8e	2q8e	2q8e
	2qcs	2qcs	2qcs
	2qfo	2qfo	2qfo
	2qg0	2qg0	2qg0
	2qg2	2qg2	2qg2
	2qkh	2qkh	2qkh
	2qld	2qld	2qld
	2qmg	2qmg	2qmg
	2qoe	2qoe	2qoe
	2qon	2qon	2qon
	2qp8	2qp8	2qp8
	2qrv	2qrv	2qrv
	2qu5	2qu5	2qu5
	2qw4	2qw4	2qw4
	2r4b	2r4b	2r4b
	2rb4	2rb4	2rb4
	2rh1	2rh1	2rh1
	2rip	2rip	2rip
	2rku	2rku	2rku
	2uv5	2uv5	2uv5
	2uw9	2uw9	2uw9
	2uwd	2uwd	2uwd
	2v0m	2v0m	2v0m
	2v0v	2v0v	2v0v
	2v5z	2v5z	2v5z
	2v60	2v60	2v60
	2v61	2v61	2v61
	2v8q	2v8q	2v8q
	2vcj	2vcj	2vcj
	2vpf	2vpf	2vpf
	2vqq	2vqq	2vqq
	2vrl	2vrl	2vrl
	2vrm	2vrm	2vrm
	2vxt	2vxt	2vxt
	2w1c	2w1c	2w1c
	2w26	2w26	2w26
	2wey	2w3l	2w3l
	2w3l	2w5b	2w5b
	2w5b	2w8y	2w8y
	2w8y	2wew	2wew
	2wew	2wey	2wey
	2wez	2wez	2wez
	2wfx	2wfx	2wfx
	2wgj	2wgj	2wgj
	2wjo	2wjo	2wjo
	2wkm	2wkm	2wkm
	2wru	2wru	2wru
	2wy3	2wy3	2wy3
	2wzo	2wzo	2wzo
	2x0g	2x0g	2x0g
	2x0w	2x0w	2x0w
	2x13	2x13	2x13
	2x18	2x18	2x18
	2x2l	2x2l	2x2l
	2x39	2x39	2x39
	2x57	2x57	2x57
	2x70	2x70	2x70
	2xa0	2xa0	2xa0
	2xac	2xac	2xac
	2xir	2xir	2xir
	2xk9	2xk9	2xk9
	2xkw	2xkw	2xkw
	2xn9	2xn9	2xn9
	2xp2	2xp2	2xp2
	2xra	2xra	2xra
	2xru	2xru	2xru
	2xsi	2xsi	2xsi
	2xu7	2xu7	2xu7
	2xum	2xum	2xum
	2xvt	2xvt	2xvt
	2xyj	2xyj	2xyj
	2xyw	2xyw	2xyw
	2xyx	2xyx	2xyx
	2xzt	2xzt	2xzt
	2y1l	2y1l	2y1l
	2y7x	2y7x	2y7x
	2ydo	2ydo	2ydo
	2ydv	2ydv	2ydv
	2yja	2yja	2yja
	2yjd	2yjd	2yjd
	2yxj	2yxj	2yxj
	2z5x	2z5x	2z5x
	2z5y	2z5y	2z5y
	2z6w	2z6w	2z6w
	2zjw	2zjw	2zjw
	2zk1	2zk1	2zk1
	3a5j	3a5j	3a5j
	3a60	3a60	3a60
	3a62	3a62	3a62
	3a8w	3a8w	3a8w
	3aaa	3aaa	3aaa
	3ads	3ads	3ads
	3adt	3adt	3adt
	3ajb	3ajb	3ajb
	3aqq	3aqq	3aqq
	3ayu	3ayu	3ayu
	3b3i	3b3i	3b3i
	3b3k	3b3k	3b3k
	3bcj	3bcj	3bcj
	3bej	3bej	3bej
	3bg8	3bg8	3bg8
	3bm9	3bm9	3bm9
	3bmy	3bmy	3bmy
	3bqd	3bqd	3bqd
	3bqr	3bqr	3bqr
	3brt	3brt	3brt
	3brv	3brv	3brv
	3btr	3btr	3btr
	3bwm	3bwm	3bwm
	3c0z	3c0z	3c0z
	3c10	3c10	3c10
	3c4c	3c4c	3c4c
	3cdp	3cdp	3cdp
	3cds	3cds	3cds
	3cjw	3cjw	3cjw
	3co6	3co6	3co6
	3cqu	3cqu	3cqu
	3d24	3d24	3d24
	3d6d	3d6d	3d6d
	3d90	3d90	3d90
	3d9i	3d9i	3d9i
	3deh	3deh	3deh
	3dy7	3dy7	3dy7
	3e7g	3e7g	3e7g
	3e8n	3e8n	3e8n
	3eah	3eah	3eah
	3eax	3eax	3eax
	3ecs	3ecs	3ecs
	3eko	3eko	3eko
	3ekr	3ekr	3ekr
	3eml	3eml	3eml
	3eo9	3eo9	3eo9
	3eox	3eox	3eox
	3eqb	3eqb	3eqb
	3eqc	3eqc	3eqc
	3eqh	3eqh	3eqh
	3eqm	3eqm	3eqm
	3ert	3ert	3ert
	3et3	3et3	3et3
	3ew8	3ew8	3ew8
	3ewv	3ewv	3ewv
	3eyg	3eyg	3eyg
	3f07	3f07	3f07
	3f17	3f17	3f17
	3f6k	3f6k	3f6k
	3f88	3f88	3f88
	3ff8	3ff8	3ff8
	3fgu	3fgu	3fgu
	3fqx	3fqx	3fqx
	3fr0	3fr0	3fr0
	3ft8	3ft8	3ft8
	3g04	3g04	3g04
	3g0e	3g0e	3g0e
	3g42	3g42	3g42
	3g9e	3g9e	3g9e
	3gcw	3gcw	3gcw
	3ggf	3ggf	3ggf
	3goi	3goi	3goi
	3gwx	3gwx	3gwx
	3gyt	3gyt	3gyt
	3gyu	3gyu	3gyu
	3h1v	3h1v	3gz9
	3h1x	3h1x	3h1v
	3hdn	3hdn	3hdn
	3hgz	3hgz	3hgz
	3hhu	3hhu	3hhu
	3hng	3hng	3hng
	3hod	3hod	3hod
	3hok	3hok	3hok
	3hxg	3hxg	3hxg
	3i0n	3i0n	3i0n
	3iai	3iai	3iai
	3ieo	3ieo	3ieo
	3iit	3iit	3iit
	3ije	3ije	3ije
	3imx	3imx	3imx
	3inh	3inh	3inh
	3iol	3iol	3iol
	3ipb	3ipb	3ipb
	3j0a	3j0a	3j0a
	3jrw	3jrw	3jrw
	3js2	3js2	3js2
	3jui	3jui	3jui
	3jxu	3jxu	3jxu
	3jzc	3jzc	3jzc
	3k97	3k97	3k6p
	3kcg	3kcg	3k97
	3kek	3kek	3kek
	3kpj	3kpj	3kpj
	3kqr	3kqr	3kqr
	3krw	3krw	3krw
	3kvw	3kvw	3kvw
	3kwa	3kwa	3kwa
	3kyt	3kyt	3kyt
	3l0j	3l0j	3l0j
	3l0v	3l0v	3l0v
	3l2y	3l2y	3l2y
	3l4w	3l4w	3l4w
	3l54	3l54	3l54
	3l9j	3l9j	3l9j
	3l9n	3l9n	3l9n
	3lbo	3lbo	3lbo
	3ldq	3ldq	3ldq
	3ldx	3ldx	3ldx
	3le9	3le9	3le9
	3lev	3lev	3lev
	3lkj	3lkj	3lkj
	3ln1	3ln1	3ln1
	3lq8	3lq8	3lq8
	3lqm	3lqm	3lqm
	3lv3	3lv3	3lv3
	3lzb	3lzb	3lzb
	3map	3map	3map
	3max	3max	3max
	3mbl	3mbl	3mbl
	3mdy	3mdy	3mdy
	3mj1	3mj1	3mj1
	3mjg	3mjg	3mjg
	3mk8	3mk8	3mk8
	3mup	3mup	3mup
	3mvh	3mvh	3mvh
	3mwd	3mwd	3mwd
	3n3f	3n3f	3n3f
	3nbv	3nbv	3nbv
	3ng8	3ng8	3ng8
	3nl7	3nl7	3nl7
	3nmm	3nmm	3nmm
	3nmq	3nmq	3nmq
	3npc	3npc	3npc
	3nxp	3nxp	3nxp
	3nxq	3nxq	3nxq
	3o0i	3o0i	3o0i
	3o3u	3o3u	3o3u
	3o5x	3o5x	3o5x
	3o96	3o96	3o96
	3ob7	3ob7	3ob7
	3ocb	3ocb	3ocb
	3od5	3od5	3od5
	3ofs	3ofs	3ofs
	3oj3	3oj3	3oj3
	3old	3old	3old
	3olw	3olw	3olw
	3oq5	3oq5	3oq5
	3os3	3os3	3os3
	3ow4	3ow4	3ow4
	3owd	3owd	3owd
	3oy8	3oy8	3oy8
	3p1d	3p1d	3p1d
	3pag	3pag	3pag
	3pl6	3pl6	3pl6
	3plz	3plz	3plz
	3pm0	3pm0	3pm0
	3pp0	3pp0	3pp0
	3pp1	3pp1	3pp1
	3psl	3psl	3psl
	3pta	3pta	3pta
	3puf	3puf	3puf
	3qak	3qak	3qak
	3qbj	3qbj	3qbj
	3qd6	3qd6	3qd6
	3qkl	3qkl	3qkl
	3qm4	3qm4	3qm4
	3qoa	3qoa	3qoa
	3qu8	3qu8	3qu8
	3qwc	3qwc	3qwc
	3qx3	3qx3	3qx3
	3rqd	3rqd	3rqd
	3ruk	3ruk	3ruk
	3sor	3sor	3sor
	3sos	3sos	3sos
	3sw2	3sw2	3sw2
	3swr	3swr	3swr
	3top	3top	3top
	3txo	3txo	3txo
	3ty0	3ty0	3ty0
	3u4s	3u4s	3u4s
	3u6i	3u6i	3u6i
	3u9q	3u9q	3u9q
	3ua1	3ua1	3ua1
	3ua5	3ua5	3ua5
	3uee	3uee	3uee
	3uih	3uih	3uih
	3uiu	3uiu	3uiu
	3ul7	3ul7	3ul7
	3ul8	3ul8	3ul8
	3ul9	3ul9	3ul9
	3ula	3ula	3ula
	3unj	3unj	3unj
	3uo5	3uo5	3uo5
	3uok	3uok	3uok
	3uqp	3uqp	3uqp
	3ut3	3ut3	3ut3
	3uyt	3uyt	3uyt
	3v6r	3v6r	3v6r
	3vev	3vev	3vev
	3vey	3vey	3vey
	3vhe	3vhe	3vhe
	3vi8	3vi8	3vi8
	3vjh	3vjh	3vjh
	3vji	3vji	3vji
	3vvh	3vvh	3vvh
	3vw6	3vw6	3vw6
	3vw7	3vw7	3vw7
	3w33	3w33	3w33
	3w3g	3w3g	3w3g
	3w3j	3w3j	3w3j
	3w3k	3w3k	3w3k
	3w3l	3w3l	3w3l
	3w3m	3w3m	3w3m
	3w3n	3w3n	3w3n
	3wn4	3wn4	3wn4
	3wqh	3wqh	3wqh
	3zbf	3zbf	3zbf
	3zep	3zep	3zep
	3zgv	3zgv	3zgv
	3zln	3zln	3zln
	3zme	3zme	3zme
	3zns	3zns	3zns
	3zxz	3zxz	3zxz
	3zze	3zze	3zze
	4a5s	4a5s	4a5s
	4a7a	4a7a	4a7a
	4a7i	4a7i	4a7i
	4acg	4acg	4acg
	4ag8	4ag8	4ag8
	4aju	4aju	4aju
	4al0	4al0	4al0
	4aoj	4aoj	4aoj
	4asd	4asd	4asd
	4ask	4ask	4ask
	4asx	4asx	4asx
	4b0o	4b0o	4b0o
	4b0q	4b0q	4b0q
	4b70	4b70	4b70
	4baq	4baq	4baq
	4bb4	4bb4	4bb4
	4bds	4bds	4bds
	4bf2	4bf2	4bf2
	4bpm	4bpm	4bpm
	4bti	4bti	4bti
	4c8b	4c8b	4c8b
	4cff	4cff	4cff
	4cr5	4cr5	4cr5
	4d6z	4d6z	4d6z
	4d75	4d75	4d75
	4d76	4d76	4d76
	4d89	4d89	4d89
	4dch	4dch	4dch
	4djh	4djh	4djh
	4dm6	4dm6	4dm6
	4dm8	4dm8	4dm8
	4dma	4dma	4dma
	4dqm	4dqm	4dqm
	4drj	4drj	4drj
	4dvf	4dvf	4dvf
	4dy0	4dy0	4dy0
	4dym	4dym	4dym
	4e2j	4e2j	4e2j
	4ebv	4ebv	4ebv
	4ek4	4ek4	4ek4
	4ekg	4ekg	4ekg
	4em9	4em9	4em9
	4ema	4ema	4ema
	4ey4	4ey4	4ey4
	4ey5	4ey5	4ey5
	4ey6	4ey6	4ey6
	4ey7	4ey7	4ey7
	4fa2	4fa2	4fa2
	4fm9	4fm9	4fm9
	4fvt	4fvt	4fvt
	4fwf	4fwf	4fwf
	4fyr	4fyr	4fyr
	4g5j	4g5j	4g5j
	4gqs	4gqs	4gqs
	4gu0	4gu0	4gu0
	4i0f	4i0f	4i0f
	4i5i	4i5i	4i5i
	4idt	4idt	4idt
	4ieh	4ieh	4ieh
	4ip9	4ip9	4ip9
	4is8	4is8	4is8
	4ise	4ise	4ise
	4isf	4isf	4isf
	4isg	4isg	4isg
	4iwv	4iwv	4iwv
	4ixc	4ixc	4ixc
	4j1y	4j1y	4j1y
	4j52	4j52	4j52
	4j8m	4j8m	4j8m
	4jnk	4jnk	4jnk
	4jps	4jps	4jps
	4jzf	4jzf	4jzf
	4k9w	4k9w	4k9w
	4kmn	4kmn	4kmn
	4kmp	4kmp	4kmp
	4kxq	4kxq	4kxq
	4l02	4l02	4l02
	4l3q	4l3q	4l3q
	4lge	4lge	4lge
	4lvt	4lvt	4lvt
	4lxz	4lxz	4lxz
	4ly1	4ly1	4ly1
	4m8e	4m8e	4m8e
	4m8h	4m8h	4m8h
	4man	4man	4man
	4mdn	4mdn	4mdn
	4mg5	4mg5	4mg5
	4mg6	4mg6	4mg6
	4mg7	4mg7	4mg7
	4mg8	4mg8	4mg8
	4mg9	4mg9	4mg9
	4mga	4mga	4mga
	4mgb	4mgb	4mgb
	4mgc	4mgc	4mgc
	4mgd	4mgd	4mgd
	4mjh	4mjh	4mjh
	4mle	4mle	4mle
	4mlh	4mlh	4mlh
	4na7	4na7	4na7
	4na8	4na8	4na8
	4njd	4njd	4njd
	4no7	4no7	4no7
	4nre	4nre	4nos
	4oar	4oar	4oar
	4ogh	4ogh	4ogh
	4om7	4om7	4om7
	4oya	4oya	4oya
	4pnz	4pnz	4pnz
	4pvu	4pvu	4pvu
	4pwl	4pwl	4pwl
	4pzw	4pzw	4pzw
	4qbz	4qbz	4qbz
	4qc0	4qc0	4qc0
	4qtd	4qtd	4qtd
	4qvx	4qvx	4qvx
	4r07	4r07	4r07
	4r08	4r08	4r08
	4r09	4r09	4r09
	4r0a	4r0a	4r0a
	4r3c	4r3c	4r3c
	4r6a	4r6a	4r6a
	4r7h	4r7h	4r7h
	4rch	4rch	4rch
	4rg2	4rg2	4rg2
	4thn	4thn	4thn
	4tpk	4tpk	4tpk
	4tuh	4tuh	4tuh
	4tuz	4tuz	4tuz
	4tv1	4tv1	4tv1
	4tw8	4tw8	4tw8
	4u7t	4u7t	4u7t
	4udb	4udb	4udb
	4udc	4udc	4udc
	4udd	4udd	4udd
	4ue7	4ue7	4ue7
	4urv	4urv	4urv
	4w93	4w93	4w93
	4w9p	4w9p	4w9p
	4wh9	4wh9	4wh9
	4wt2	4wt2	4wt2
	4wua	4wua	4wua
	4wvs	4wvs	4wvs
	4wvt	4wvt	4wvt
	4wzv	4wzv	4wzv
	4x9y	4x9y	4x9y
	4xct	4xct	4xct
	4xii	4xii	4xii
	4xry	4xry	4xry
	4y72	4y72	4y72
	4zh8	4zh8	4zh8
	4zsa	4zsa	4zsa
	4zzn	4zzn	4zzn
	5awb	5awb	5awb
	5awd	5awd	5awd
	5c3h	5c3h	5c3h
	5c91	5c91	5c91
	5csw	5csw	5csw
	5e6h	5e6h	5e6h
	5egm	5egm	5egm
	5fc4	5fc4	5fc4
	5fnc	5fnc	5fnc
	5fqt	5fqt	5fqt
	5gpg	5gpg	5g3j
	5hdh	5hdh	5g5w
	5hg8	5hg8	5gpg
	5hk1	5hk1	5hk1
	5i7p	5i7p	5i7p
	5iez	5iez	5iez
	5itu	5itu	5itu
	5ixs	5ixs	5ixs
	5j20	5j20	5j20
	5j2x	5j2x	5j2x
	5j6n	5j6n	5j6n
	5jfr	5jfr	5jfr
	5k5e	5k5e	5k5e
	5kby	5kby	5kby
	5kdi	5kdi	5kdi
	5koh	5koh	5koh
	5kyj	5kyj	5kyj
	5l9b	5l9b	5l9b
	5lof	5lof	5lof
	5njk	5njk	5njk
	5njx	5njx	5njx
	5nzo	5nzo	5nzo
	5nzp	5nzp	5nzp
	5omp	5omp	5omp
	5orl	5orl	5orl
	5tks	5tks	5tks
	5tqe	5tqe	5tq3
	5twz	5twz	5twz
	5uch	5uch	5uch
	5uf9	5uf9	5uf9
	5ug8	5ug8	5ug8
	5vad	5vad	5vad
	5vi6	5vi6	5vi6
	6asy	6asy	6asy
	6bca	6bca	6bca
